# Supplementary material for: Epigenetic inheritance of diet-induced and sperm-borne mitochondrial RNAs
Source: Nature. 2024 Jun 5;630(8017):720–7. doi: 10.1038/s41586-024-07472-3 (PMC11186758; doi:10.1038/s41586-024-07472-3)
Supplement: Supplementary file 2 — Supplementary Tables 1–8. [file 41586_2024_7472_MOESM2_ESM.xlsx]

## Sheet: Table S1
Testis single-cell RNA sequencing mapping results using CellRanger
Samples	Total reads	Mean Reads per Cell	Median Genes per Cell	Total Genes Detected	Estimated Number of Cells
HFD_1	319,815,825	48.26	1.439	25.804	6.627
HFD_2	339,183,949	30.571	1.556	25.99	11.095
HFD_3	268,946,129	46.749	1.31	25.405	5.753
LFD_1	310,327,899	31.239	1.304	26.018	9.934
LFD_2	408,976,421	50.323	1.831	26.207	8.127
LFD_3	328,841,091	44.42	1.589	25.699	7.403

## Sheet: Table S2
Pseudo bulk DESeq2-based DE analysis of the testis scRNA-sequencing experiment
gene	baseMean	log2FoldChange	lfcSE	pvalue	padj
Gm47283	771.645	-1.00827	0.454149	0.000654225	0.999975
Sqor	9342.45	-0.0014913	0.00239662	0.671353	0.999975
Ahcyl1	1096.66	-0.00140235	0.00219663	0.404743	0.999975
Dpm1	9464.56	-0.0013748	0.00214424	0.195133	0.999975
Ndufa7	24910.2	-0.00133578	0.00207644	0.738824	0.999975
Dpy19l1	1432.12	-0.00119406	0.00188062	0.676536	0.999975
Paf1	1425.43	-0.00110325	0.00178678	0.197936	0.999975
Ssx2ip	10938.7	-0.00108457	0.00176991	0.717464	0.999975
Lsm2	16254.4	-0.0010556	0.00174514	0.355075	0.999975
1700101I19Rik	2711.7	-0.000934782	0.0016584	0.555573	0.999975
Tbc1d21	6497.63	-0.0008339	0.00160262	0.540918	0.999975
Cklf	12717	-0.000819605	0.0015957	0.503766	0.999975
Fam104a	37350.9	-0.000736564	0.00156006	0.499807	0.999975
Lyzl1	9502.42	-0.000650568	0.00152996	0.806242	0.999975
mt-Nd2	61852.8	-0.00060906	0.0015176	0.478216	0.999975
Znrd1as	12984.7	-0.000605976	0.00151668	0.424618	0.999975
Elavl1	4936.14	-0.000597499	0.00151432	0.495988	0.999975
Cog7	1132.81	-0.000537288	0.00149904	0.420104	0.999975
Eif3c	16379	-0.000535394	0.00149859	0.479633	0.999975
Mak	3057.74	-0.000513689	0.00149366	0.339109	0.999975
Alg11	388.226	-0.00050997	0.00149286	0.395043	0.999975
Frat2	6768.11	-0.000499827	0.00149069	0.560403	0.999975
1700108J01Rik	19396.5	-0.000497242	0.00149013	0.548228	0.999975
Erich2	12459.1	-0.000494848	0.00148962	0.477015	0.999975
Ly6g6c	841.64	-0.000484519	0.00148752	0.634427	0.999975
4933429H19Rik	4468.98	-0.00046662	0.00148394	0.427083	0.999975
1700024G13Rik	8168.32	-0.000447965	0.00148047	0.817362	0.999975
Samd4b	3159.83	-0.000436252	0.00147836	0.837411	0.999975
2010-03-01	18726.9	-0.000435642	0.00147826	0.463627	0.999975
Cyyr1	156.048	-0.000434876	0.00147814	0.149091	0.999975
Cox7a2	45700.9	-0.000430391	0.00147733	0.597184	0.999975
Vps29	5209.6	-0.000428833	0.00147705	0.10891	0.999975
Mylk	797.993	-0.00042753	0.00147685	0.44985	0.999975
Rpl11	39381.6	-0.000423623	0.00147617	0.883211	0.999975
Actb	22423.6	-0.000416956	0.00147506	0.784451	0.999975
Timm8b	23162.1	-0.000391184	0.00147092	0.348976	0.999975
Uqcrq	45083.4	-0.000375233	0.00146853	0.898983	0.999975
Ramac	8096.72	-0.000375136	0.00146851	0.936413	0.999975
Cystm1	9309.42	-0.000367639	0.00146745	0.888763	0.999975
Phf13	1283.79	-0.00032562	0.00146187	0.30728	0.999975
Rabggtb	485.046	-0.000320454	0.00146123	0.937521	0.999975
Gm128	21159.7	-0.000305691	0.00145949	0.636697	0.999975
Ubp1	3641.11	-0.000292631	0.00145804	0.96819	0.999975
Syngr4	12531.4	-0.000284641	0.00145717	0.543542	0.999975
Usp47	4585.05	-0.000272772	0.00145597	0.971211	0.999975
BB014433	9279.95	-0.000272343	0.00145593	0.731096	0.999975
Ntm	524.5	-0.000255326	0.00145429	0.599053	0.999975
Tcp1	62994.6	-0.000251944	0.00145395	0.438764	0.999975
Gm9999	41719.7	-0.000251483	0.00145393	0.606759	0.999975
Rnf126	13155.6	-0.000238249	0.00145273	0.563251	0.999975
Atp5h	17869.9	-0.000236789	0.0014526	0.934015	0.999975
Spata4	44626.7	-0.000231296	0.00145212	0.228228	0.999975
Strn4	1945.12	-0.000226413	0.00145173	0.461359	0.999975
Ccdc59	1324.99	-0.000226144	0.0014517	0.49667	0.999975
Gm11840	679.392	-0.000224585	0.00145159	0.824504	0.999975
Cage1	12318.3	-0.000219386	0.00145117	0.962069	0.999975
Ccnb1	5157.14	-0.000218782	0.00145111	0.615647	0.999975
Rpl35a	46316.1	-0.00021731	0.00145101	0.784465	0.999975
Elof1	37125	-0.000212885	0.00145066	0.560994	0.999975
Tctex1d2	25028.3	-0.000208961	0.00145035	0.363416	0.999975
Ccdc110	3608.56	-0.000206818	0.00145021	0.586252	0.999975
Mrpl53	7065.43	-0.000206576	0.00145018	0.278147	0.999975
1110065P20Rik	10907.3	-0.000204991	0.00145007	0.911124	0.999975
1700016J18Rik	1511.59	-0.000203623	0.00144999	0.360443	0.999975
Allc	9897.42	-0.000193029	0.00144923	0.943975	0.999975
Snip1	1795.31	-0.000190249	0.00144902	0.66816	0.999975
Pan2	423.121	-0.000182073	0.0014485	0.576924	0.999975
Thyn1	2952.94	-0.000174536	0.00144799	0.347645	0.999975
Fkbp1a	10896.3	-0.000172906	0.00144788	0.738707	0.999975
Dnajc27	2506.83	-0.000168595	0.00144764	0.882416	0.999975
Ska1	2174.39	-0.000166592	0.00144752	0.992082	0.999975
Myl6	5851.1	-0.000165854	0.00144748	0.712859	0.999975
Gab2	945.926	-0.000165729	0.00144749	0.551864	0.999975
Ccdc12	3771.13	-0.000161007	0.00144719	0.737401	0.999975
Pgrmc2	3262.16	-0.000160936	0.00144718	0.658548	0.999975
Dlg5	151.445	-0.000159765	0.00144714	0.972868	0.999975
Phkg2	24393.7	-0.000159404	0.00144711	0.983921	0.999975
Smad2	545.629	-0.000155984	0.00144692	0.316652	0.999975
Iqcf4	20072.3	-0.000154691	0.00144687	0.457062	0.999975
Odf3	6613.02	-0.000153751	0.00144681	0.717577	0.999975
Gm33912	926.587	-0.000149781	0.0014466	0.109408	0.999975
Ankrd54	9725.76	-0.000149125	0.00144656	0.9371	0.999975
Tm9sf2	5378.86	-0.0001477	0.00144646	0.640618	0.999975
Cox6a1	8312.57	-0.000147384	0.00144645	0.563973	0.999975
Zfp277	272.068	-0.000145357	0.00144636	0.984288	0.999975
Zc2hc1c	2553.76	-0.00014426	0.0014463	0.211169	0.999975
Patj	1489.67	-0.000143327	0.00144626	0.756563	0.999975
Prss42	1887.73	-0.000142561	0.00144622	0.883132	0.999975
Rcc1	6023.69	-0.000140599	0.00144614	0.498698	0.999975
Ncor1	3543.65	-0.000140042	0.00144609	0.668631	0.999975
Slirp	7981.13	-0.000139827	0.00144608	0.962986	0.999975
Rpl29	26478.9	-0.000136084	0.0014459	0.915117	0.999975
Optn	3861.21	-0.000135506	0.00144585	0.833559	0.999975
Ube2j2	5417.74	-0.00013488	0.00144583	0.957837	0.999975
Ddhd1	5547.38	-0.000134879	0.00144584	0.557139	0.999975
Pfn3	9604.68	-0.000134093	0.00144581	0.433183	0.999975
Fut8	1308.16	-0.000134045	0.0014458	0.670855	0.999975
Ints13	2446.48	-0.000132813	0.00144575	0.982351	0.999975
Tada2b	1443.14	-0.000132125	0.00144571	0.59711	0.999975
Pdcd2l	2012.36	-0.000132075	0.00144568	0.812234	0.999975
Oaz1	8622.09	-0.000130743	0.00144564	0.778956	0.999975
Limd2	18873.5	-0.000130308	0.00144562	0.887565	0.999975
Glrx3	25415.8	-0.000129186	0.00144556	0.144413	0.999975
Hspa8	5540.49	-0.000128188	0.00144554	0.764627	0.999975
Nup133	1910.54	-0.000127846	0.00144551	0.767423	0.999975
1700018A04Rik	2688.91	-0.00012538	0.0014454	0.372939	0.999975
Rps7	64595	-0.000125151	0.00144537	0.399069	0.999975
Rgs22	4186.67	-0.000124548	0.00144535	0.865709	0.999975
Ccdc175	11992.9	-0.000124053	0.00144535	0.450743	0.999975
Scp2d1	17576.2	-0.000123128	0.00144531	0.0959929	0.999975
AY036118	7592.37	-0.000122537	0.00144528	0.00655884	0.999975
Asb8	3310.69	-0.000121246	0.00144524	0.361193	0.999975
Gm3417	34122.4	-0.00011901	0.00144511	0.418539	0.999975
Rbm25	8229.96	-0.000118544	0.00144511	0.939075	0.999975
Aldh6a1	366.003	-0.000118184	0.00144512	0.404751	0.999975
Zcchc7	3319.32	-0.000116966	0.00144505	0.951223	0.999975
Gtf2e2	7926.4	-0.000116321	0.00144501	0.36261	0.999975
BC049762	11141.8	-0.000115578	0.001445	0.856725	0.999975
Txndc8	11408.5	-0.000113685	0.00144492	0.405262	0.999975
Syne2	917.986	-0.000112434	0.00144487	0.185397	0.999975
1700001C19Rik	22015.2	-0.000111266	0.00144484	0.467946	0.999975
Nxt1	12253.3	-0.000110868	0.0014448	0.537017	0.999975
Tekt1	19945.8	-0.000110689	0.00144479	0.151775	0.999975
Gm5114	497.831	-0.000110488	0.0014448	0.432356	0.999975
Rbm26	3752.25	-0.00010797	0.00144469	0.228822	0.999975
Fam170a	5304.14	-0.000106139	0.00144462	0.980122	0.999975
Aqp7	4539.11	-0.00010589	0.00144462	0.619885	0.999975
Chmp2b	6413.19	-0.000103909	0.00144453	0.431415	0.999975
Rnf138	40015.2	-0.000103793	0.00144455	0.104167	0.999975
Pfdn5	33262.7	-0.000100969	0.00144443	0.921528	0.999975
Eif4e	14004.9	-0.000100788	0.00144444	0.623115	0.999975
Atp5mpl	13540	-9.99444e-05	0.00144441	0.485995	0.999975
Nck1	2235.41	-9.98624e-05	0.00144441	0.859633	0.999975
Dusp22	1893.81	-9.91722e-05	0.00144436	0.969281	0.999975
Tecpr2	292.324	-9.7571e-05	0.00144433	0.995726	0.999975
Cetn3	13522.9	-9.67155e-05	0.00144429	0.170515	0.999975
Efhd2	3308.3	-9.12936e-05	0.00144413	0.761486	0.999975
1700046C09Rik	1885.68	-9.129e-05	0.00144411	0.210624	0.999975
Sdf4	2750.67	-9.05253e-05	0.00144407	0.744227	0.999975
Phtf1	2929.52	-8.93838e-05	0.00144405	0.723892	0.999975
Dcst1	1335.84	-8.91167e-05	0.00144405	0.0936205	0.999975
Spc24	1538.36	-8.88329e-05	0.00144403	0.873451	0.999975
Ptdss2	8859.97	-8.78612e-05	0.00144399	0.810439	0.999975
Slco6c1	7471.06	-8.77516e-05	0.001444	0.486181	0.999975
Gm47658	254.266	-8.76756e-05	0.00144402	0.295204	0.999975
Pdhx	1640.65	-8.69576e-05	0.00144396	0.699938	0.999975
Itsn2	2828.73	-8.67011e-05	0.00144397	0.416501	0.999975
Slain2	6439.43	-8.27454e-05	0.00144384	0.899962	0.999975
Sf3b1	6232.54	-8.24717e-05	0.00144385	0.684762	0.999975
Supt20	13870.8	-8.24176e-05	0.00144385	0.860346	0.999975
Smim1	624.017	-7.94793e-05	0.00144378	0.0303537	0.999975
Dad1	22768.9	-7.91714e-05	0.00144374	0.400066	0.999975
Pafah1b3	1686.5	-7.90138e-05	0.00144374	0.34347	0.999975
Rtcb	873.129	-7.82187e-05	0.00144373	0.907054	0.999975
Calm1	61362.9	-7.8016e-05	0.00144372	0.995029	0.999975
Vps52	971.094	-7.74811e-05	0.00144371	0.33316	0.999975
Wdr48	6717.84	-7.63325e-05	0.00144368	0.509969	0.999975
Erich3	6825.24	-7.59257e-05	0.00144366	0.702	0.999975
Fbp1	18546.2	-7.59044e-05	0.00144365	0.636055	0.999975
Wasl	670.168	-7.4663e-05	0.00144362	0.753498	0.999975
Polr2k	3686.13	-7.46473e-05	0.00144364	0.195179	0.999975
Gpr19	786.54	-7.43163e-05	0.00144362	0.904694	0.999975
Rabep2	323.773	-7.39046e-05	0.00144362	0.447105	0.999975
Brdt	5494.18	-7.34769e-05	0.0014436	0.792708	0.999975
Rpl26	60309.3	-7.25145e-05	0.00144357	0.922981	0.999975
Mast2	1403.52	-7.20917e-05	0.00144356	0.344669	0.999975
Svip	33610.1	-7.18106e-05	0.00144355	0.74744	0.999975
Kdm5b	5877.28	-7.16229e-05	0.00144355	0.802192	0.999975
Aamp	14567.6	-7.07765e-05	0.00144352	0.702826	0.999975
Tcfl5	12163.8	-7.0758e-05	0.00144352	0.317678	0.999975
Usp50	2916.03	-6.94623e-05	0.0014435	0.975567	0.999975
Abcf1	4224.5	-6.94227e-05	0.0014435	0.729301	0.999975
1700001G01Rik	2262.19	-6.93023e-05	0.00144347	0.275707	0.999975
Cct3	16838	-6.92286e-05	0.00144349	0.818286	0.999975
Gm32834	247.958	-6.86639e-05	0.0014435	0.30073	0.999975
Ubr7	5718.35	-6.82547e-05	0.00144348	0.473621	0.999975
D8Ertd738e	6925.48	-6.81473e-05	0.00144346	0.776825	0.999975
Ganc	324.417	-6.59198e-05	0.00144343	0.743922	0.999975
Cbx3	3016.56	-6.45942e-05	0.00144337	0.966219	0.999975
Btg1	9316.4	-6.43113e-05	0.00144337	0.417075	0.999975
Rnaseh2c	3796.45	-6.41032e-05	0.00144337	0.673592	0.999975
Cfap20	7105.48	-6.40791e-05	0.00144336	0.905787	0.999975
C2cd6	9318.02	-6.39515e-05	0.00144337	0.744263	0.999975
Eef1g	20108.1	-6.38209e-05	0.00144338	0.694188	0.999975
Cfap57	2172.82	-6.33471e-05	0.00144336	0.267094	0.999975
Fuca1	2703.91	-6.32779e-05	0.00144336	0.604625	0.999975
1700017J07Rik	2251.65	-6.3047e-05	0.00144336	0.876952	0.999975
Rpsa	16439.8	-6.29646e-05	0.00144335	0.543261	0.999975
Crnde	1360.11	-6.23997e-05	0.00144332	0.952173	0.999975
Aqr	1165.32	-6.23e-05	0.00144333	0.468743	0.999975
Lsm5	887.327	-6.20409e-05	0.00144334	0.183212	0.999975
Smim24	46787.4	-6.1778e-05	0.00144332	0.961588	0.999975
Spcs1	22207.5	-6.1701e-05	0.0014433	0.179665	0.999975
Snrpf	9388.87	-6.16987e-05	0.00144331	0.759014	0.999975
H3f3b	63596.6	-6.16525e-05	0.0014433	0.278371	0.999975
Zmat5	1404.86	-6.13778e-05	0.00144331	0.820429	0.999975
Rp9	15659.4	-6.06226e-05	0.00144329	0.694545	0.999975
Pitpna	2430.33	-6.00769e-05	0.00144327	0.95411	0.999975
1700003H04Rik	11452.5	-6.00436e-05	0.00144328	0.803143	0.999975
Sf3b4	3753.63	-6.00413e-05	0.00144329	0.821793	0.999975
Ak8	4201.8	-5.99877e-05	0.00144326	0.852951	0.999975
Stradb	406.175	-5.9775e-05	0.00144328	0.246086	0.999975
mt-Nd3	23989.6	-5.94621e-05	0.0014433	0.339841	0.999975
Ap3b1	2849.92	-5.92143e-05	0.00144327	0.702857	0.999975
Khdrbs3	4742.42	-5.91406e-05	0.00144327	0.415756	0.999975
Ciapin1	5651.98	-5.90036e-05	0.00144326	0.762358	0.999975
Gphn	1331.6	-5.88967e-05	0.00144326	0.999087	0.999975
Dnajc2	23705.6	-5.88609e-05	0.00144326	0.620512	0.999975
Gm39566	1480.04	-5.82763e-05	0.00144323	0.889942	0.999975
Letm2	6368.71	-5.74033e-05	0.00144323	0.56079	0.999975
Ost4	7204.19	-5.68086e-05	0.00144321	0.936983	0.999975
Ppp1r14b	10574.7	-5.62317e-05	0.0014432	0.405047	0.999975
Glipr1l1	6053.15	-5.60104e-05	0.0014432	0.820111	0.999975
Fam192a	2879.49	-5.59065e-05	0.00144319	0.990035	0.999975
Ubac1	2965.12	-5.57891e-05	0.00144319	0.861881	0.999975
Ube2d3	23342.5	-5.54475e-05	0.00144318	0.22382	0.999975
Pttg1	4556.55	-5.51797e-05	0.00144319	0.468083	0.999975
Hras	2606.22	-5.51437e-05	0.00144319	0.482458	0.999975
Suco	4923	-5.43209e-05	0.00144319	0.730174	0.999975
Pcf11	4646.04	-5.3876e-05	0.00144316	0.821658	0.999975
Gm43579	620.685	-5.37535e-05	0.00144317	0.315054	0.999975
Actl7b	9657.8	-5.35135e-05	0.00144315	0.17197	0.999975
Dctn2	13537.6	-5.25693e-05	0.00144313	0.956913	0.999975
AV039307	4788.86	-5.23569e-05	0.00144313	0.698798	0.999975
Smarcb1	1863.62	-5.22977e-05	0.00144313	0.605602	0.999975
Ndufaf3	14852.9	-5.22835e-05	0.00144313	0.903223	0.999975
4930544I03Rik	494.358	-5.22501e-05	0.00144315	0.122431	0.999975
Arl16	521.713	-5.21085e-05	0.00144313	0.756741	0.999975
Zbtb41	176.688	-5.14948e-05	0.00144313	0.182672	0.999975
Actr2	1867.73	-5.13841e-05	0.00144312	0.453888	0.999975
Moxd1	128.345	-5.11298e-05	0.00144314	0.246462	0.999975
B230118H07Rik	11305.4	-5.09536e-05	0.0014431	0.257226	0.999975
Dkkl1	51518.8	-5.09324e-05	0.0014431	0.344038	0.999975
Gabarap	27329.6	-5.07292e-05	0.00144309	0.0801649	0.999975
1700092M07Rik	13130.8	-5.03626e-05	0.00144312	0.787198	0.999975
Atp6v1c1	2891.43	-5.01426e-05	0.00144308	0.596713	0.999975
Cldn34a	436.565	-5.0063e-05	0.00144311	0.556481	0.999975
Dnajc9	4513.9	-5.00315e-05	0.00144309	0.053187	0.999975
Eloc	14167.9	-4.95882e-05	0.00144308	0.129983	0.999975
Loxhd1	811.969	-4.95602e-05	0.0014431	0.77489	0.999975
Fbxo36	11064.2	-4.95203e-05	0.00144307	0.860165	0.999975
Dda1	6127.42	-4.87664e-05	0.00144309	0.757211	0.999975
Retreg1	3178.5	-4.86953e-05	0.00144309	0.529999	0.999975
Pttg1ip	7143.25	-4.8303e-05	0.00144308	0.87789	0.999975
Lamp1	12059.1	-4.79708e-05	0.00144305	0.974343	0.999975
Atp6ap1l	13569.1	-4.7859e-05	0.00144304	0.925701	0.999975
4930522H14Rik	5833.67	-4.76292e-05	0.00144306	0.470692	0.999975
Ttc23	1645	-4.76058e-05	0.00144304	0.691387	0.999975
4922502D21Rik	50010.4	-4.73478e-05	0.00144303	0.156941	0.999975
Deup1	6247.03	-4.72705e-05	0.00144305	0.908598	0.999975
Ccnk	7248.13	-4.71538e-05	0.00144305	0.950879	0.999975
Ndufa11	5496.59	-4.69134e-05	0.00144305	0.624816	0.999975
Stard10	15748.9	-4.64131e-05	0.00144305	0.785821	0.999975
Klhdc10	3112.31	-4.63148e-05	0.00144302	0.656485	0.999975
Ube2d2b	10343	-4.61379e-05	0.00144301	0.175201	0.999975
Impdh2	5104.01	-4.58853e-05	0.00144303	0.701921	0.999975
Gm4871	5122.89	-4.56189e-05	0.00144301	0.387318	0.999975
Asna1	2096.23	-4.55148e-05	0.00144302	0.428907	0.999975
Aunip	275.276	-4.53873e-05	0.00144302	0.626093	0.999975
Hsph1	1468.72	-4.49625e-05	0.001443	0.436891	0.999975
Cntn1	854.463	-4.48403e-05	0.00144302	0.00912147	0.999975
Gm6356	73.7182	-4.46966e-05	0.00144303	0.874417	0.999975
1700094D03Rik	5477.85	-4.45976e-05	0.00144301	0.85235	0.999975
Dynlt1a	9803.43	-4.4049e-05	0.00144301	0.338881	0.999975
Rhebl1	201.501	-4.35476e-05	0.001443	0.667548	0.999975
Whamm	1869.4	-4.35034e-05	0.00144299	0.139875	0.999975
Ctsf	259.57	-4.35015e-05	0.001443	0.936703	0.999975
4930571N24Rik	2358.96	-4.32032e-05	0.00144299	0.572436	0.999975
Rwdd4a	6009.49	-4.29071e-05	0.00144297	0.598182	0.999975
Akap1	6752.53	-4.2823e-05	0.001443	0.961631	0.999975
Mrpl33	4592.18	-4.26941e-05	0.00144298	0.655852	0.999975
Sem1	19522.7	-4.22829e-05	0.00144296	0.831091	0.999975
Zdhhc5	3714.47	-4.22644e-05	0.00144298	0.85688	0.999975
Dnajc15	31643.5	-4.21427e-05	0.00144294	0.134709	0.999975
4933416O17Rik	2804.63	-4.18864e-05	0.00144297	0.605705	0.999975
Med7	3957.46	-4.16346e-05	0.00144295	0.171108	0.999975
Tlk2	4978.02	-4.15874e-05	0.00144296	0.630149	0.999975
Hnrnpu	13598.4	-4.1548e-05	0.00144296	0.895544	0.999975
Fam168b	494.459	-4.1463e-05	0.00144296	0.807711	0.999975
Pdcd4	6836.55	-4.13819e-05	0.00144295	0.867507	0.999975
Ndufs7	3270.94	-4.11765e-05	0.00144295	0.8567	0.999975
Ift57	4712.31	-4.10988e-05	0.00144294	0.816248	0.999975
Tekt2	17074.7	-4.10793e-05	0.00144296	0.198912	0.999975
Alkbh3	3703.42	-4.1021e-05	0.00144295	0.423837	0.999975
Cnot7	1247.61	-4.09587e-05	0.00144295	0.55016	0.999975
Drap1	14513.6	-4.06464e-05	0.00144294	0.207811	0.999975
Fyttd1	13468	-4.05745e-05	0.00144296	0.303368	0.999975
Mapk1ip1l	2196.58	-4.05297e-05	0.00144293	0.983076	0.999975
Iqcf5	13857.1	-4.03554e-05	0.00144296	0.393767	0.999975
Hjurp	1315.58	-4.02489e-05	0.00144295	0.361862	0.999975
Kif9	4587.28	-4.00871e-05	0.00144293	0.957873	0.999975
4930525G20Rik	913.914	-4.00699e-05	0.00144294	0.661319	0.999975
Btg2	532.948	-4.00576e-05	0.00144296	0.940357	0.999975
Dnttip2	2951.83	-4.00009e-05	0.00144293	0.753672	0.999975
Fam229b	85404.2	-3.95694e-05	0.00144292	0.323896	0.999975
Eif4g2	8398.35	-3.93613e-05	0.00144293	0.654775	0.999975
Ppil2	2422.29	-3.93544e-05	0.00144293	0.277868	0.999975
Atp5j	22465.7	-3.92559e-05	0.00144291	0.133719	0.999975
Stx6	436.121	-3.91952e-05	0.00144292	0.545974	0.999975
Ube2h	3666.15	-3.91557e-05	0.00144293	0.726711	0.999975
Brk1	1821.42	-3.90223e-05	0.00144293	0.705578	0.999975
Tbpl1	25940.1	-3.89001e-05	0.00144292	0.464791	0.999975
Hsbp1l1	3070.7	-3.87791e-05	0.00144293	0.511512	0.999975
Tssk2	23610.7	-3.87408e-05	0.00144293	0.572274	0.999975
Proca1	8464.88	-3.86164e-05	0.00144293	0.636618	0.999975
Cdadc1	675.888	-3.85978e-05	0.00144291	0.987733	0.999975
Inpp5k	2287.2	-3.85326e-05	0.00144291	0.681721	0.999975
Fam183b	11069.8	-3.8411e-05	0.00144292	0.727455	0.999975
Ncoa4	3842.79	-3.80931e-05	0.00144291	0.46605	0.999975
Cirbp	4285.06	-3.77717e-05	0.00144291	0.388256	0.999975
Pa2g4	3358.49	-3.77541e-05	0.00144291	0.583929	0.999975
Tssk5	794.625	-3.75237e-05	0.00144292	0.159946	0.999975
Nabp1	4363.86	-3.7363e-05	0.0014429	0.46861	0.999975
Tapt1	345.1	-3.71453e-05	0.00144291	0.917827	0.999975
4930509G22Rik	140.225	-3.68528e-05	0.00144291	0.329643	0.999975
Lrrc73	4419.36	-3.68486e-05	0.00144291	0.26105	0.999975
4930437M23Rik	874.632	-3.66344e-05	0.00144289	0.0728948	0.999975
Crls1	5416.54	-3.62829e-05	0.00144289	0.94562	0.999975
Pfn2	3830.24	-3.62472e-05	0.00144288	0.139424	0.999975
Polr1c	2826.35	-3.60528e-05	0.00144288	0.812543	0.999975
Togaram1	1979.13	-3.60315e-05	0.00144289	0.911541	0.999975
Snrpd3	3185.61	-3.5895e-05	0.00144289	0.890997	0.999975
Camsap1	4196.31	-3.57069e-05	0.00144289	0.562059	0.999975
Rabl2	2593.34	-3.56067e-05	0.00144289	0.928501	0.999975
Zfp768	813.859	-3.55809e-05	0.00144289	0.487446	0.999975
Oit1	3390.69	-3.55677e-05	0.00144288	0.342998	0.999975
Prps1	325.652	-3.53507e-05	0.00144288	0.547112	0.999975
Sae1	2336.71	-3.51953e-05	0.00144287	0.852469	0.999975
Gm49313	390.608	-3.51344e-05	0.00144289	0.47869	0.999975
Kif1bp	2513.21	-3.49038e-05	0.00144288	0.813101	0.999975
Fam133b	3300.73	-3.47817e-05	0.00144286	0.9628	0.999975
Lpp	2435.63	-3.46253e-05	0.00144289	0.660072	0.999975
Gm49953	1066.13	-3.45723e-05	0.00144288	0.456494	0.999975
Gmfg	361.386	-3.42243e-05	0.00144288	0.41012	0.999975
Ddit4l	1930.7	-3.42076e-05	0.00144286	0.620733	0.999975
Taf6	1513.14	-3.40908e-05	0.00144285	0.605805	0.999975
Mrpl20	14897	-3.39711e-05	0.00144284	0.394713	0.999975
Chmp3	2945.8	-3.39439e-05	0.00144286	0.497496	0.999975
Pde1c	4029.08	-3.35949e-05	0.00144287	0.990835	0.999975
Ndufv2	16188.6	-3.35189e-05	0.00144284	0.459853	0.999975
Rfc2	6880.08	-3.34306e-05	0.00144285	0.700113	0.999975
Gm15492	4006.43	-3.3221e-05	0.00144283	0.679854	0.999975
Psmb6	14859.3	-3.30716e-05	0.00144285	0.326434	0.999975
Wdtc1	3590.05	-3.30438e-05	0.00144285	0.189796	0.999975
Clpx	5307.29	-3.29132e-05	0.00144284	0.613058	0.999975
Eif4h	12562.4	-3.28784e-05	0.00144287	0.616583	0.999975
Rpl28	32717.6	-3.2793e-05	0.00144285	0.547465	0.999975
Dennd1b	496.329	-3.27206e-05	0.00144285	0.583041	0.999975
Bscl2	7327.22	-3.25655e-05	0.00144283	0.356883	0.999975
Tcp10a	8825.46	-3.25089e-05	0.00144284	0.998477	0.999975
Cfap206	19396.5	-3.24998e-05	0.00144283	0.740009	0.999975
Gramd1b	2538.89	-3.21421e-05	0.00144284	0.413119	0.999975
Ccdc186	3950.73	-3.18278e-05	0.00144284	0.686853	0.999975
Anapc15	2319.05	-3.18028e-05	0.00144283	0.899449	0.999975
Wdr31	7217.83	-3.16234e-05	0.00144281	0.680733	0.999975
Sh3gl3	5167.41	-3.16118e-05	0.00144282	0.228163	0.999975
Zfp212	391.516	-3.16091e-05	0.00144284	0.787594	0.999975
5031425E22Rik	451.315	-3.13973e-05	0.00144284	0.407856	0.999975
Ccdc73	4143.17	-3.11438e-05	0.00144283	0.566207	0.999975
Smarca2	3858.86	-3.09954e-05	0.00144284	0.513109	0.999975
Ly6k	6898.99	-3.07923e-05	0.00144283	0.0470159	0.999975
Tuba3b	43794.6	-3.07439e-05	0.00144283	0.205047	0.999975
Pfn4	7958.11	-3.06409e-05	0.00144281	0.838571	0.999975
Phb2	2077.94	-3.04946e-05	0.00144282	0.709002	0.999975
Supt5	2927.8	-3.0478e-05	0.00144282	0.175188	0.999975
Ift88	2723.3	-3.0454e-05	0.00144281	0.616963	0.999975
Dcst2	851.766	-3.04415e-05	0.00144284	0.269416	0.999975
Knop1	16674.3	-3.0387e-05	0.00144282	0.256168	0.999975
Prr15	208.216	-3.03853e-05	0.00144284	0.430967	0.999975
D16Ertd472e	3513.23	-3.01551e-05	0.00144281	0.51634	0.999975
Lrrc71	2734.88	-3.01141e-05	0.00144281	0.33674	0.999975
Trak2	84.8644	-3.00822e-05	0.00144283	0.900025	0.999975
Iah1	704.409	-2.99737e-05	0.00144281	0.726666	0.999975
Pde3b	1141.66	-2.99082e-05	0.00144283	0.888365	0.999975
Tsg101	2155.68	-2.98885e-05	0.00144281	0.28279	0.999975
Otub2	14311.8	-2.98013e-05	0.00144284	0.510746	0.999975
2810402E24Rik	4895.83	-2.97953e-05	0.0014428	0.589645	0.999975
Kcnab3	87.9947	-2.97817e-05	0.00144283	0.249981	0.999975
Jph4	243.464	-2.96264e-05	0.00144282	0.107498	0.999975
Cox19	1386.95	-2.96162e-05	0.00144281	0.819177	0.999975
Qk	3381.17	-2.94955e-05	0.00144282	0.412186	0.999975
Gm2511	1936.46	-2.93936e-05	0.0014428	0.894055	0.999975
Cox6c	37726	-2.93326e-05	0.00144281	0.696562	0.999975
Iqcn	3227.42	-2.92309e-05	0.0014428	0.546976	0.999975
Hmgn2	2496.96	-2.88509e-05	0.0014428	0.862568	0.999975
Lzic	1558.72	-2.86563e-05	0.0014428	0.906813	0.999975
Ttc16	1697.97	-2.86563e-05	0.0014428	0.724596	0.999975
Gm43476	982.517	-2.85902e-05	0.0014428	0.573511	0.999975
Rab22a	3580.04	-2.84701e-05	0.0014428	0.832448	0.999975
Bhlhb9	132.909	-2.84607e-05	0.00144282	0.899906	0.999975
1700052I22Rik	4181.16	-2.80052e-05	0.00144281	0.689083	0.999975
Chtop	3019.41	-2.78978e-05	0.00144278	0.687061	0.999975
Eif5b	15166.1	-2.78408e-05	0.00144279	0.314307	0.999975
Oaz2	4016.17	-2.77197e-05	0.00144278	0.941467	0.999975
Clptm1	1161.71	-2.75416e-05	0.00144279	0.186081	0.999975
Rbm39	6592.18	-2.74509e-05	0.00144277	0.646698	0.999975
Gm48908	92.2088	-2.71591e-05	0.00144281	0.507588	0.999975
Ccdc83	12583.7	-2.70699e-05	0.00144279	0.896192	0.999975
Cnbd1	867.09	-2.69784e-05	0.00144279	0.870797	0.999975
Ghitm	10082	-2.68297e-05	0.00144278	0.282576	0.999975
Ptpdc1	4764.53	-2.66666e-05	0.00144279	0.567808	0.999975
Smg6	4587.18	-2.65875e-05	0.0014428	0.594959	0.999975
Gm28269	844.559	-2.65369e-05	0.0014428	0.0456199	0.999975
Apobec4	1704.45	-2.65219e-05	0.00144279	0.79397	0.999975
Arl6ip4	2010.34	-2.64915e-05	0.00144278	0.953369	0.999975
Nbr1	5920.94	-2.64784e-05	0.00144279	0.669016	0.999975
Tbc1d1	1935.52	-2.64433e-05	0.00144279	0.916984	0.999975
AA467197	43464.9	-2.62662e-05	0.00144279	0.332365	0.999975
Gnpat	3940.13	-2.617e-05	0.00144277	0.894395	0.999975
Lypla2	211.702	-2.61203e-05	0.00144279	0.687954	0.999975
4933406C10Rik	1247.17	-2.60944e-05	0.00144277	0.394008	0.999975
Isca1	4898.11	-2.60452e-05	0.00144279	0.548318	0.999975
Mrpl18	4481.95	-2.59989e-05	0.00144276	0.672555	0.999975
4933402J07Rik	11838.3	-2.59679e-05	0.00144279	0.799314	0.999975
Cep126	8306.82	-2.59102e-05	0.00144278	0.448043	0.999975
Ado	2726.26	-2.5908e-05	0.00144278	0.415065	0.999975
Il31	3771.02	-2.56041e-05	0.00144278	0.982207	0.999975
Ccdc130	2486.3	-2.5594e-05	0.00144276	0.411564	0.999975
Gm44071	573.19	-2.55756e-05	0.00144279	0.466585	0.999975
Wdr75	1268.49	-2.55683e-05	0.00144277	0.482092	0.999975
Hadha	5356.6	-2.55667e-05	0.00144277	0.297353	0.999975
Pnpla2	6592.17	-2.55238e-05	0.00144277	0.377302	0.999975
Mcat	2259.95	-2.54924e-05	0.00144278	0.526123	0.999975
Ehmt2	2558.55	-2.51939e-05	0.00144277	0.154941	0.999975
Dnajc5b	12972.4	-2.51729e-05	0.00144278	0.364021	0.999975
Tmem202	4098.43	-2.50921e-05	0.00144278	0.879226	0.999975
Fkrp	69.0161	-2.50707e-05	0.00144279	0.742146	0.999975
Dync1li2	4667.84	-2.50541e-05	0.00144276	0.860647	0.999975
Matr3	5931.49	-2.49816e-05	0.00144277	0.366185	0.999975
Mbd3l1	6272.67	-2.48852e-05	0.00144277	0.273572	0.999975
Znrf3	382.217	-2.48042e-05	0.00144277	0.790727	0.999975
Nup50	5258.76	-2.47922e-05	0.00144276	0.493834	0.999975
Ift81	4218.22	-2.47232e-05	0.00144277	0.769749	0.999975
Ppp2r5c	5980.08	-2.46906e-05	0.00144277	0.833171	0.999975
Top1	4169.63	-2.46807e-05	0.00144277	0.956158	0.999975
Fbxl6	185.174	-2.45311e-05	0.00144279	0.504814	0.999975
Nol4l	3817.65	-2.43946e-05	0.00144276	0.572335	0.999975
Gmppa	551.566	-2.43198e-05	0.00144277	0.291453	0.999975
Gm26844	3554.79	-2.42784e-05	0.00144277	0.583612	0.999975
Brd1	1698.36	-2.4274e-05	0.00144276	0.958825	0.999975
Ubl5	9604.05	-2.41735e-05	0.00144276	0.747365	0.999975
Gm48681	79.6491	-2.40604e-05	0.00144279	0.961394	0.999975
Racgap1	1081.45	-2.39977e-05	0.00144276	0.757646	0.999975
Gpat4	7863.08	-2.38983e-05	0.00144277	0.620855	0.999975
Adipor2	485.291	-2.3895e-05	0.00144276	0.743652	0.999975
Zfyve26	182.54	-2.38103e-05	0.00144277	0.864939	0.999975
Fuz	981.403	-2.37092e-05	0.00144275	0.317483	0.999975
Atp8b3	19825.2	-2.36172e-05	0.00144275	0.426401	0.999975
Srsf10	5365.05	-2.36058e-05	0.00144275	0.358546	0.999975
Sucla2	19589.5	-2.35445e-05	0.00144274	0.665875	0.999975
Cdkl3	9700.29	-2.35288e-05	0.00144274	0.945833	0.999975
Snrnp35	1557.13	-2.35101e-05	0.00144276	0.591099	0.999975
Sh3d21	10420.3	-2.33785e-05	0.00144277	0.997072	0.999975
Gm3453	1239.3	-2.31966e-05	0.00144276	0.906475	0.999975
Ift20	5246.48	-2.2876e-05	0.00144275	0.730353	0.999975
Ppp1r7	3996.85	-2.28573e-05	0.00144273	0.970799	0.999975
Psmc2	15979.3	-2.2787e-05	0.00144273	0.420384	0.999975
Mpp5	1798.49	-2.27607e-05	0.00144275	0.647242	0.999975
Lratd1	552.857	-2.25701e-05	0.00144275	0.908015	0.999975
Spem2	5859.35	-2.24427e-05	0.00144277	0.702032	0.999975
Cox8a	1966.17	-2.23103e-05	0.00144277	0.344519	0.999975
Pex3	4828.74	-2.21523e-05	0.00144274	0.671914	0.999975
Cggbp1	2142.93	-2.20865e-05	0.00144273	0.979866	0.999975
Gm50166	2814.21	-2.20533e-05	0.00144276	0.894349	0.999975
Mrto4	9137.04	-2.20372e-05	0.00144274	0.837757	0.999975
Fbrs	819.783	-2.20371e-05	0.00144275	0.530501	0.999975
Ap2a2	1910.3	-2.18397e-05	0.00144275	0.307077	0.999975
R3hcc1	3560.28	-2.18046e-05	0.00144276	0.268369	0.999975
Atp5k	8934.65	-2.17691e-05	0.00144276	0.65328	0.999975
Tomm6	8276.45	-2.16053e-05	0.00144274	0.576447	0.999975
Ubxn6	21670.5	-2.15901e-05	0.00144275	0.934545	0.999975
Ppfia1	785.672	-2.1581e-05	0.00144273	0.19082	0.999975
Hat1	2277.12	-2.15421e-05	0.00144273	0.511764	0.999975
Lrwd1	9414.18	-2.13053e-05	0.00144274	0.558234	0.999975
Sar1a	6819.97	-2.12527e-05	0.00144273	0.962472	0.999975
Irgc1	39048.6	-2.12395e-05	0.00144276	0.997892	0.999975
G6pc3	4294.48	-2.11971e-05	0.00144274	0.763191	0.999975
Pabpc1	58343.4	-2.1132e-05	0.00144275	0.949291	0.999975
Malsu1	2895.54	-2.10953e-05	0.00144272	0.260574	0.999975
Dtnbp1	3019.18	-2.09708e-05	0.00144274	0.85134	0.999975
Smndc1	2928.04	-2.09197e-05	0.00144274	0.713584	0.999975
Jarid2	1189.42	-2.09188e-05	0.00144274	0.91232	0.999975
Gbf1	3658.58	-2.08617e-05	0.00144274	0.351211	0.999975
Tex37	7148.8	-2.08334e-05	0.00144276	0.544019	0.999975
Eif2s1	6873.19	-2.07079e-05	0.00144273	0.181705	0.999975
Atxn2	1982.26	-2.05603e-05	0.00144274	0.789192	0.999975
Mtpap	766.353	-2.05533e-05	0.00144274	0.416763	0.999975
Efcab9	9665.22	-2.05516e-05	0.00144274	0.699056	0.999975
Snrnp25	1777.91	-2.05254e-05	0.00144274	0.985402	0.999975
Cabs1	22894	-2.04992e-05	0.00144275	0.18973	0.999975
Cenpk	2295.62	-2.04347e-05	0.00144272	0.42615	0.999975
Gm35216	2902.88	-2.04098e-05	0.00144274	0.757617	0.999975
Gm3543	458.326	-2.03163e-05	0.00144275	0.912295	0.999975
Tdrd7	4893.13	-2.02803e-05	0.00144274	0.675705	0.999975
Nsd1	1227.51	-2.02459e-05	0.00144273	0.566153	0.999975
Rab18	823.557	-2.00127e-05	0.00144274	0.172107	0.999975
Triml1	3590.15	-2.0005e-05	0.00144274	0.346624	0.999975
Gm595	1547.08	-1.99924e-05	0.00144273	0.933518	0.999975
Epb41l2	3973.38	-1.99466e-05	0.00144273	0.761357	0.999975
Pi4ka	905.789	-1.99422e-05	0.00144274	0.618798	0.999975
Coprs	4096.09	-1.98921e-05	0.00144273	0.212773	0.999975
Mapre1	1790.74	-1.98603e-05	0.00144273	0.129456	0.999975
Mrrf	2090.98	-1.9832e-05	0.00144272	0.995774	0.999975
Ttll1	671.259	-1.97943e-05	0.00144273	0.40827	0.999975
Selenof	7147.47	-1.97598e-05	0.00144271	0.486307	0.999975
Kmt2c	570.63	-1.97466e-05	0.00144274	0.861312	0.999975
Dhx40	4238.32	-1.97408e-05	0.00144272	0.752056	0.999975
Taf7l	2044.6	-1.9686e-05	0.00144273	0.20148	0.999975
Csde1	8439.74	-1.96676e-05	0.00144272	0.911498	0.999975
Rfc4	3939.93	-1.96588e-05	0.00144271	0.246749	0.999975
Osbpl10	2345.1	-1.96268e-05	0.00144274	0.337925	0.999975
Aktip	1638.97	-1.95813e-05	0.00144273	0.188914	0.999975
Cstf1	2540.09	-1.9413e-05	0.00144272	0.465123	0.999975
Gm15491	3755.06	-1.93538e-05	0.00144272	0.308745	0.999975
Noxo1	761.233	-1.92978e-05	0.00144272	0.710425	0.999975
Ccdc74a	4160.09	-1.92827e-05	0.00144271	0.7308	0.999975
1700025F22Rik	15549.6	-1.92691e-05	0.00144272	0.215302	0.999975
Erich6	1554.9	-1.92555e-05	0.00144272	0.447463	0.999975
Swt1	4478.62	-1.91892e-05	0.00144272	0.960582	0.999975
Top2a	5376.6	-1.91779e-05	0.00144273	0.508303	0.999975
Ppp1r32	4781.08	-1.91362e-05	0.00144274	0.272441	0.999975
Stat4	6099.43	-1.904e-05	0.00144272	0.669964	0.999975
Gm6117	1168.49	-1.90232e-05	0.00144273	0.499241	0.999975
Ankrd7	8402.58	-1.89937e-05	0.00144272	0.293699	0.999975
Gm15517	18964.5	-1.89044e-05	0.00144275	0.632133	0.999975
Tcp10c	6912.37	-1.8883e-05	0.00144272	0.479804	0.999975
Orc4	654.185	-1.88793e-05	0.00144273	0.185607	0.999975
Ndufa3	3264.44	-1.88389e-05	0.00144274	0.947735	0.999975
Msl1	5378.39	-1.86759e-05	0.00144271	0.796011	0.999975
Arfrp1	1970.72	-1.85335e-05	0.0014427	0.594597	0.999975
Ppp1r11	51986.5	-1.84508e-05	0.00144273	0.821295	0.999975
Fchsd2	462.165	-1.84065e-05	0.00144274	0.605939	0.999975
Camk2g	311.799	-1.8376e-05	0.00144273	0.609236	0.999975
Gpatch3	145.755	-1.83681e-05	0.00144273	0.601364	0.999975
Gm35166	427.097	-1.83469e-05	0.00144273	0.163335	0.999975
Mocs2	650.051	-1.83205e-05	0.00144272	0.595283	0.999975
Itgb3bp	12329.9	-1.82642e-05	0.00144271	0.13964	0.999975
Psd3	2801.97	-1.82074e-05	0.00144272	0.912498	0.999975
Ccdc27	1760.04	-1.82037e-05	0.00144273	0.555427	0.999975
Sil1	3975.5	-1.81767e-05	0.0014427	0.509994	0.999975
Fam234a	636.883	-1.81513e-05	0.00144272	0.421425	0.999975
Nudt9	4847.62	-1.81455e-05	0.0014427	0.864218	0.999975
4933433G15Rik	3295.89	-1.81438e-05	0.00144271	0.477536	0.999975
Arhgap23	478.138	-1.81255e-05	0.00144271	0.355914	0.999975
Dcun1d1	12354.5	-1.81148e-05	0.00144273	0.100051	0.999975
Espn	692.227	-1.81131e-05	0.00144274	0.0550726	0.999975
Pofut2	2782.26	-1.81102e-05	0.00144273	0.332638	0.999975
Sec61a1	1647.08	-1.80772e-05	0.00144271	0.134297	0.999975
Bptf	2774.9	-1.80097e-05	0.00144273	0.593318	0.999975
1700030M09Rik	1520.34	-1.79271e-05	0.00144273	0.51466	0.999975
Ripk1	196.1	-1.78916e-05	0.00144273	0.659833	0.999975
Drc1	3612.1	-1.78805e-05	0.00144272	0.406011	0.999975
Wwtr1	595.006	-1.78568e-05	0.00144273	0.488545	0.999975
Rbbp7	889.604	-1.78451e-05	0.00144274	0.805476	0.999975
Usp19	1917.88	-1.78322e-05	0.00144271	0.699713	0.999975
Sin3a	772.073	-1.77244e-05	0.00144271	0.944887	0.999975
Kcnn3	291.306	-1.76508e-05	0.00144273	0.967902	0.999975
Zfp318	4458.99	-1.76341e-05	0.00144273	0.842979	0.999975
Gm13267	1397.75	-1.75973e-05	0.00144271	0.662438	0.999975
Eif4g3	6855.21	-1.75893e-05	0.00144271	0.187824	0.999975
Ssmem1	11028.5	-1.75348e-05	0.00144271	0.559126	0.999975
Eif3e	8137	-1.74759e-05	0.0014427	0.174459	0.999975
Ssrp1	2275.96	-1.74649e-05	0.00144272	0.886014	0.999975
Sox5os3	1740.35	-1.74308e-05	0.00144273	0.186162	0.999975
Tsga8	26197.8	-1.7407e-05	0.00144272	0.308643	0.999975
1700020L24Rik	9872.9	-1.73941e-05	0.00144272	0.36676	0.999975
Myo7a	304.475	-1.72738e-05	0.00144272	0.456372	0.999975
Zcchc17	1136.74	-1.7253e-05	0.00144271	0.537357	0.999975
Tomm20l	8638.1	-1.72128e-05	0.0014427	0.818153	0.999975
Mical3	3316.14	-1.71515e-05	0.00144272	0.951041	0.999975
Zfp536	523.689	-1.71287e-05	0.00144273	0.591558	0.999975
Tfip11	704.132	-1.70393e-05	0.00144271	0.106847	0.999975
Sh3rf2	12460.8	-1.70156e-05	0.00144273	0.511282	0.999975
Thop1	8019.36	-1.69684e-05	0.00144271	0.31608	0.999975
Gm21917	467.062	-1.69646e-05	0.00144272	0.873519	0.999975
Tmem131	598.142	-1.69169e-05	0.00144272	0.685924	0.999975
Ttc21a	2019.3	-1.68763e-05	0.00144271	0.182672	0.999975
Morn5	22246.3	-1.68391e-05	0.0014427	0.394569	0.999975
Grina	7802.38	-1.67906e-05	0.00144271	0.30515	0.999975
Erp44	1700.38	-1.67778e-05	0.00144269	0.889197	0.999975
1700011L22Rik	14216.3	-1.67771e-05	0.00144272	0.673708	0.999975
Ankrd50	135.346	-1.67068e-05	0.00144272	0.911981	0.999975
Ndufaf8	6483.97	-1.66782e-05	0.00144271	0.247655	0.999975
Kif20b	2157.16	-1.65382e-05	0.00144272	0.559985	0.999975
Gm44366	15.3693	-1.64818e-05	0.00144274	0.642926	0.999975
Stag3	4602.26	-1.64609e-05	0.00144272	0.795219	0.999975
Gm17018	4102.61	-1.64404e-05	0.0014427	0.50197	0.999975
Tcea2	8969.22	-1.63917e-05	0.0014427	0.712414	0.999975
Clns1a	1681.52	-1.63598e-05	0.00144269	0.538612	0.999975
Morn2	33826.2	-1.63508e-05	0.00144271	0.419499	0.999975
Ppp1r27	1833.4	-1.62904e-05	0.00144272	0.370957	0.999975
Gm19935	1971.27	-1.62359e-05	0.00144272	0.219458	0.999975
Gan	504.271	-1.62134e-05	0.00144272	0.933011	0.999975
Cdc23	426.953	-1.61977e-05	0.0014427	0.537691	0.999975
Tfg	1655.85	-1.6144e-05	0.0014427	0.469809	0.999975
Arfgap1	681.435	-1.61152e-05	0.00144271	0.273029	0.999975
Sap130	868.845	-1.60459e-05	0.00144271	0.737594	0.999975
Ndufs5	12546.7	-1.5981e-05	0.0014427	0.366759	0.999975
Casc4	2768.03	-1.59798e-05	0.0014427	0.475427	0.999975
Cant1	891.389	-1.59394e-05	0.0014427	0.846759	0.999975
Rnf125	1934.6	-1.58897e-05	0.00144269	0.457322	0.999975
Ralgps1	883.791	-1.58001e-05	0.00144271	0.775096	0.999975
Chkb	890.616	-1.57547e-05	0.0014427	0.591347	0.999975
Me1	5823.67	-1.56756e-05	0.00144269	0.7926	0.999975
Traf3ip1	3225.89	-1.56543e-05	0.00144271	0.113128	0.999975
Mcm2	217.442	-1.56396e-05	0.00144271	0.863952	0.999975
Map7d3	690.428	-1.55376e-05	0.00144271	0.422292	0.999975
Golga5	1551.85	-1.54779e-05	0.00144269	0.590855	0.999975
Mettl3	254.29	-1.54506e-05	0.0014427	0.556998	0.999975
Gspt1	3742.16	-1.53263e-05	0.0014427	0.737207	0.999975
Spg21	515.493	-1.53153e-05	0.0014427	0.930577	0.999975
Atat1	1489.22	-1.52598e-05	0.00144271	0.701729	0.999975
Brd2	7506.23	-1.52199e-05	0.0014427	0.34833	0.999975
Herc1	2550.56	-1.52099e-05	0.00144271	0.772599	0.999975
Mprip	7053.29	-1.51574e-05	0.00144269	0.352909	0.999975
Gm48051	5133.54	-1.5113e-05	0.00144271	0.54124	0.999975
Fam227a	1904.61	-1.50249e-05	0.0014427	0.70176	0.999975
Ezr	189.58	-1.50245e-05	0.00144271	0.736593	0.999975
Pomt1	2803.43	-1.5002e-05	0.00144271	0.288628	0.999975
Tubb5	679.275	-1.49618e-05	0.00144273	0.521928	0.999975
Mrps24	1074.24	-1.49611e-05	0.00144271	0.984683	0.999975
Naa38	7069.26	-1.4943e-05	0.00144271	0.601413	0.999975
Smg7	1602.43	-1.49363e-05	0.0014427	0.662367	0.999975
Eif3g	9446.67	-1.4885e-05	0.00144269	0.892298	0.999975
Speer4d	197.981	-1.48186e-05	0.00144271	0.193948	0.999975
Gm26917	989.934	-1.48038e-05	0.0014427	0.00416838	0.999975
Dnaaf2	2557.82	-1.47995e-05	0.0014427	0.93458	0.999975
Iqch	2955.17	-1.47912e-05	0.0014427	0.874929	0.999975
Tmem86a	172.93	-1.47424e-05	0.00144271	0.563849	0.999975
Stim1	1970.84	-1.46617e-05	0.0014427	0.204174	0.999975
Usp34	6160.41	-1.46347e-05	0.0014427	0.85653	0.999975
Efcab7	529.385	-1.46161e-05	0.00144271	0.493957	0.999975
Memo1	2783.39	-1.45909e-05	0.00144269	0.192981	0.999975
Rnf38	7411.78	-1.459e-05	0.00144269	0.309161	0.999975
Pex13	7593.2	-1.45761e-05	0.0014427	0.237187	0.999975
Bmp2k	701.347	-1.45589e-05	0.00144269	0.808664	0.999975
Grhl2	109.119	-1.45579e-05	0.00144272	0.926557	0.999975
Stk19	724.118	-1.45419e-05	0.00144269	0.180531	0.999975
1700041C23Rik	6879.71	-1.45192e-05	0.00144271	0.902849	0.999975
4933409F18Rik	632.628	-1.4472e-05	0.00144269	0.293934	0.999975
Izumo1	3351.57	-1.44477e-05	0.0014427	0.67115	0.999975
Tmed9	1290.45	-1.44249e-05	0.00144269	0.532791	0.999975
Zpbp2	16142.4	-1.44071e-05	0.00144268	0.814062	0.999975
2012-09-01	8883.85	-1.43186e-05	0.00144269	0.493941	0.999975
Hist1h1t	1728.83	-1.43154e-05	0.00144272	0.270098	0.999975
Mei1	164.743	-1.42158e-05	0.00144271	0.843004	0.999975
2310022B05Rik	183.771	-1.41445e-05	0.00144271	0.191496	0.999975
Ttc14	1925.15	-1.41415e-05	0.00144269	0.81324	0.999975
Rnf123	516.695	-1.41142e-05	0.0014427	0.132992	0.999975
Slf1	2302.78	-1.40849e-05	0.0014427	0.799102	0.999975
Hspd1	1364.13	-1.40741e-05	0.00144269	0.604177	0.999975
Ccdc151	1422.31	-1.40519e-05	0.0014427	0.0464343	0.999975
Stk39	10114.3	-1.40162e-05	0.00144269	0.427748	0.999975
Kdelr2	3374.63	-1.39662e-05	0.00144268	0.573318	0.999975
Ccdc173	17196.7	-1.39566e-05	0.00144269	0.64953	0.999975
Ndufs4	9310.19	-1.39422e-05	0.00144269	0.205733	0.999975
Rfc3	1231.8	-1.39361e-05	0.00144268	0.73842	0.999975
Fbxw2	757.407	-1.38983e-05	0.00144269	0.327564	0.999975
Kctd19	4521.05	-1.38951e-05	0.00144269	0.556536	0.999975
Zc3h14	10385	-1.38858e-05	0.00144269	0.678255	0.999975
Erh	3799.57	-1.38835e-05	0.0014427	0.962612	0.999975
Fam50b	10546.9	-1.3786e-05	0.00144269	0.205733	0.999975
Zfp629	312.215	-1.37642e-05	0.0014427	0.353749	0.999975
Mrpl48	1944.93	-1.37565e-05	0.00144268	0.52574	0.999975
Itgae	12326.6	-1.37416e-05	0.00144268	0.988922	0.999975
Mtch2	19113.4	-1.37028e-05	0.00144267	0.417705	0.999975
Ribc1	3150.3	-1.36968e-05	0.0014427	0.429962	0.999975
Cbx1	2589.12	-1.36881e-05	0.0014427	0.219653	0.999975
Pick1	1926.61	-1.36845e-05	0.00144268	0.160172	0.999975
Rimklb	3643.49	-1.36765e-05	0.00144267	0.372639	0.999975
Taf15	2770.63	-1.36743e-05	0.0014427	0.513499	0.999975
Meikin	887.866	-1.36499e-05	0.00144269	0.144424	0.999975
Snrnp200	2173.24	-1.36269e-05	0.00144271	0.726832	0.999975
Pla2g3	72.2043	-1.3606e-05	0.00144271	0.729872	0.999975
Megf8	110.236	-1.35544e-05	0.00144271	0.666635	0.999975
Spaca3	13294.5	-1.35112e-05	0.0014427	0.408395	0.999975
Coq6	693.837	-1.35043e-05	0.0014427	0.459146	0.999975
4921507P07Rik	4704.48	-1.34179e-05	0.00144271	0.388679	0.999975
Msto1	3291.3	-1.34068e-05	0.00144269	0.201361	0.999975
Jmjd6	2563.76	-1.33864e-05	0.0014427	0.848788	0.999975
Pphln1	5546.7	-1.33593e-05	0.00144269	0.962355	0.999975
Sipa1l1	899.999	-1.3338e-05	0.00144268	0.0813939	0.999975
Trrap	620.452	-1.33296e-05	0.00144269	0.0158888	0.999975
Tubd1	944.028	-1.33196e-05	0.0014427	0.836397	0.999975
2410006H16Rik	3011.43	-1.32773e-05	0.0014427	0.844945	0.999975
Gpr137	1857.23	-1.3252e-05	0.00144269	0.179245	0.999975
Fnbp4	1065.85	-1.32464e-05	0.0014427	0.82624	0.999975
Phyhipl	7818.57	-1.32189e-05	0.00144269	0.926424	0.999975
1700001P01Rik	10032.1	-1.32006e-05	0.0014427	0.675691	0.999975
Chn1	3467.25	-1.31952e-05	0.0014427	0.628545	0.999975
Zfp507	807.317	-1.31911e-05	0.00144269	0.40928	0.999975
Gm10847	404.312	-1.31859e-05	0.00144272	0.170243	0.999975
Fam160b1	987.217	-1.31523e-05	0.0014427	0.235039	0.999975
Osbpl11	405.433	-1.31464e-05	0.00144269	0.135203	0.999975
Lta4h	533.319	-1.31278e-05	0.00144269	0.366025	0.999975
A630010A05Rik	458.318	-1.31165e-05	0.0014427	0.448504	0.999975
Ulk1	177.145	-1.31071e-05	0.0014427	0.491721	0.999975
Rnf41	1257.3	-1.30925e-05	0.0014427	0.901642	0.999975
Vps37b	1099.31	-1.30647e-05	0.0014427	0.444516	0.999975
1700066J03Rik	1155.09	-1.30573e-05	0.0014427	0.40235	0.999975
Wipi2	2289.62	-1.30484e-05	0.00144269	0.760881	0.999975
Tgs1	340.582	-1.30435e-05	0.0014427	0.433046	0.999975
Vat1	706.725	-1.29749e-05	0.00144268	0.221889	0.999975
Cnbp	5285.27	-1.29583e-05	0.00144268	0.0423764	0.999975
Ccdc178	5190.83	-1.29111e-05	0.00144269	0.709198	0.999975
Cdhr4	3563.83	-1.2906e-05	0.00144267	0.73448	0.999975
Atp6v1f	13296.1	-1.28907e-05	0.00144268	0.985445	0.999975
Arl6	2175.47	-1.28788e-05	0.00144267	0.39608	0.999975
Agpat5	510.446	-1.28456e-05	0.0014427	0.956739	0.999975
Tmem218	1214.22	-1.2821e-05	0.0014427	0.190946	0.999975
Acsl1	7101.34	-1.27423e-05	0.0014427	0.623407	0.999975
Tmem91	485.812	-1.26313e-05	0.0014427	0.626448	0.999975
Smc1b	15020.5	-1.26124e-05	0.00144268	0.567344	0.999975
Hirip3	2944.14	-1.25739e-05	0.00144269	0.515494	0.999975
Spag9	3885.31	-1.25698e-05	0.00144268	0.0512867	0.999975
Mapk8ip2	1272.3	-1.25368e-05	0.00144269	0.108423	0.999975
Dis3l2	767.188	-1.25334e-05	0.00144268	0.114342	0.999975
Tex55	773.18	-1.25315e-05	0.00144271	0.31267	0.999975
Zp3r	3462.08	-1.2528e-05	0.00144269	0.882914	0.999975
Camkk2	520.238	-1.25165e-05	0.0014427	0.187382	0.999975
Gm15908	2285.12	-1.24903e-05	0.00144269	0.829812	0.999975
Rasa1	1786.12	-1.24774e-05	0.0014427	0.676383	0.999975
Pik3ip1	4497.32	-1.24403e-05	0.00144268	0.520323	0.999975
Dr1	3828.82	-1.24151e-05	0.00144269	0.417356	0.999975
Ldha	23282.3	-1.24117e-05	0.00144267	0.601748	0.999975
Gm34821	233.994	-1.23857e-05	0.0014427	0.557414	0.999975
Atxn3	9693.34	-1.23839e-05	0.00144267	0.300392	0.999975
Tmc7	2777.95	-1.23706e-05	0.00144269	0.486003	0.999975
Gm34678	845.852	-1.23438e-05	0.00144271	0.400613	0.999975
Atp9a	693.487	-1.23426e-05	0.00144268	0.622827	0.999975
Sf3b5	4257.68	-1.23153e-05	0.00144268	0.837131	0.999975
Fam177a	601.812	-1.22485e-05	0.0014427	0.00364079	0.999975
Bcl2l1	1983.22	-1.22412e-05	0.00144269	0.271533	0.999975
Flii	255.709	-1.21815e-05	0.0014427	0.271684	0.999975
Dynlt3	1653.71	-1.21659e-05	0.0014427	0.167316	0.999975
Dynlt1b	301.716	-1.21605e-05	0.0014427	0.0271141	0.999975
Faf2	2578.47	-1.21407e-05	0.00144268	0.3939	0.999975
Piwil1	5825.51	-1.21396e-05	0.0014427	0.870005	0.999975
Gm3486	1023.72	-1.21048e-05	0.00144269	0.937597	0.999975
Slc22a18	313.373	-1.21017e-05	0.00144269	0.348629	0.999975
Mterf3	1970.94	-1.20805e-05	0.00144269	0.384358	0.999975
Ctag2	2010.38	-1.20797e-05	0.0014427	0.440306	0.999975
Fam189a2	254.344	-1.20794e-05	0.0014427	0.620992	0.999975
Uba3	387.094	-1.20713e-05	0.00144269	0.180114	0.999975
Higd1a	9540.75	-1.20507e-05	0.00144268	0.452409	0.999975
Abhd14a	4142.02	-1.20128e-05	0.00144267	0.922744	0.999975
Ccdc174	3337.46	-1.19769e-05	0.00144268	0.798526	0.999975
Pnn	3133.72	-1.19704e-05	0.00144269	0.791113	0.999975
Zmynd15	3125.74	-1.19504e-05	0.00144269	0.123749	0.999975
Col16a1	743.915	-1.19165e-05	0.00144269	0.35889	0.999975
Jhy	1786.98	-1.18883e-05	0.00144269	0.30985	0.999975
Nt5c	1942.36	-1.18815e-05	0.00144268	0.346381	0.999975
Ten1	960.533	-1.18619e-05	0.00144269	0.861776	0.999975
Xkr8	2350.71	-1.18392e-05	0.00144267	0.871012	0.999975
Ccdc9	339.327	-1.18099e-05	0.00144268	0.414535	0.999975
Med26	2305.21	-1.17738e-05	0.00144269	0.643147	0.999975
Vax2os	151.529	-1.17592e-05	0.0014427	0.0382661	0.999975
Fcnaos	1000.98	-1.17477e-05	0.0014427	0.46909	0.999975
Chd5	5700.62	-1.17121e-05	0.00144268	0.368888	0.999975
1700018B08Rik	7234.39	-1.1702e-05	0.00144269	0.806013	0.999975
Tmed4	1912.26	-1.16771e-05	0.00144268	0.277543	0.999975
Ppp1r9a	257.998	-1.16694e-05	0.0014427	0.141637	0.999975
Kif22	821.952	-1.16602e-05	0.00144269	0.0734245	0.999975
Wdfy3	946.703	-1.16541e-05	0.00144269	0.555274	0.999975
Tmem267	6012.69	-1.16256e-05	0.0014427	0.736314	0.999975
Man2c1	744.097	-1.16113e-05	0.00144268	0.414519	0.999975
Hecw1	390.961	-1.15756e-05	0.00144269	0.814281	0.999975
Taf5	1154.86	-1.15747e-05	0.00144269	0.431092	0.999975
Slc38a10	576.319	-1.15682e-05	0.00144269	0.148947	0.999975
Spag6	8427.67	-1.15627e-05	0.00144269	0.895299	0.999975
Mbd3	4918.64	-1.15303e-05	0.00144268	0.58742	0.999975
2610507B11Rik	3000.23	-1.14624e-05	0.00144269	0.488146	0.999975
Aggf1	1003.69	-1.14218e-05	0.00144269	0.320024	0.999975
4933414I15Rik	1267.3	-1.14153e-05	0.0014427	0.782162	0.999975
Creld2	8196.48	-1.14063e-05	0.00144268	0.899849	0.999975
Iscu	5568.72	-1.14008e-05	0.00144266	0.661063	0.999975
Prdx5	7190.51	-1.13371e-05	0.00144268	0.462867	0.999975
4933405L10Rik	3208.91	-1.1336e-05	0.00144267	0.733247	0.999975
Uvssa	1108.8	-1.1333e-05	0.00144268	0.762788	0.999975
Uba52	5433.21	-1.13046e-05	0.0014427	0.791844	0.999975
Fam178b	6034.19	-1.12936e-05	0.00144268	0.299073	0.999975
Psmd2	7204.41	-1.12894e-05	0.00144267	0.748165	0.999975
2310011J03Rik	334.559	-1.1276e-05	0.00144269	0.488282	0.999975
Rab11fip2	2827.05	-1.12458e-05	0.00144268	0.399228	0.999975
Gmeb2	339.822	-1.12049e-05	0.00144268	0.0234911	0.999975
Mvb12a	1543.78	-1.12046e-05	0.00144268	0.717056	0.999975
Dgkeos	5358.64	-1.12e-05	0.00144268	0.592289	0.999975
Speer2	3372.19	-1.11251e-05	0.00144269	0.54982	0.999975
Slc9b1	9488.92	-1.11157e-05	0.00144269	0.83334	0.999975
Cct5	15889.7	-1.10696e-05	0.00144267	0.778486	0.999975
Dct	318.906	-1.10688e-05	0.00144269	0.845341	0.999975
1700123M08Rik	1870.65	-1.10655e-05	0.00144269	0.854522	0.999975
2004-09-01	1072.05	-1.1005e-05	0.00144268	0.836527	0.999975
Gm32772	422.306	-1.09808e-05	0.00144269	0.922175	0.999975
Trmt1	2107.88	-1.09784e-05	0.00144267	0.501646	0.999975
Txlna	630.771	-1.09556e-05	0.00144267	0.148016	0.999975
Plekha8	1567.12	-1.09323e-05	0.00144268	0.94742	0.999975
Supt4a	2679.87	-1.09304e-05	0.00144267	0.891487	0.999975
Flot1	662.023	-1.08969e-05	0.00144268	0.444194	0.999975
Rab1a	1187.93	-1.08956e-05	0.00144267	0.120456	0.999975
Yrdc	1845.39	-1.08907e-05	0.00144268	0.180461	0.999975
Tsga10	6047.76	-1.08665e-05	0.00144267	0.888828	0.999975
Zfp942	568.508	-1.08634e-05	0.00144269	0.347181	0.999975
Dock9	158.623	-1.08568e-05	0.00144269	0.46354	0.999975
Dbndd1	441.854	-1.08563e-05	0.00144268	0.299651	0.999975
Slc13a5	633.744	-1.08524e-05	0.0014427	0.856956	0.999975
Llcfc1	14657.4	-1.08305e-05	0.00144269	0.443269	0.999975
Uck2	3227.48	-1.08196e-05	0.00144268	0.925658	0.999975
Ccdc117	1263.99	-1.07746e-05	0.00144269	0.889829	0.999975
Gm8165	98.3687	-1.07579e-05	0.0014427	0.687262	0.999975
Smpd5	8128.08	-1.0698e-05	0.00144268	0.631572	0.999975
Sema5b	253.726	-1.06815e-05	0.00144269	0.228859	0.999975
Nicn1	985.758	-1.06697e-05	0.00144269	0.983567	0.999975
Arhgap11a	292.823	-1.06625e-05	0.00144269	0.561672	0.999975
Ptov1	1564.04	-1.06288e-05	0.0014427	0.439765	0.999975
Chrac1	28809.6	-1.06118e-05	0.00144268	0.64032	0.999975
Tapbp	1050.74	-1.05845e-05	0.00144268	0.443554	0.999975
Gmpr2	983.537	-1.0584e-05	0.00144267	0.863545	0.999975
Mrm3	347.191	-1.05791e-05	0.00144269	0.418025	0.999975
Ipo4	3732.15	-1.05716e-05	0.00144268	0.287883	0.999975
Brd3	5164.11	-1.0562e-05	0.00144268	0.0401155	0.999975
Samhd1	205.138	-1.05275e-05	0.00144269	0.547054	0.999975
1700028E10Rik	725.698	-1.05218e-05	0.00144267	0.595604	0.999975
Cep152	193.315	-1.05102e-05	0.0014427	0.244872	0.999975
Gm5922	2261.38	-1.05083e-05	0.00144268	0.564503	0.999975
Ddx54	613.001	-1.05066e-05	0.00144268	0.0439069	0.999975
Gcfc2	215.396	-1.04952e-05	0.00144269	0.925993	0.999975
4933422A05Rik	422.995	-1.04935e-05	0.00144268	0.536251	0.999975
Fig4	288.001	-1.04931e-05	0.00144268	0.67802	0.999975
Rnf220	3358.17	-1.04864e-05	0.00144268	0.114272	0.999975
Gm20389	4409.64	-1.04748e-05	0.00144269	0.783801	0.999975
Qrich2	6306.88	-1.04688e-05	0.00144269	0.082821	0.999975
Prmt5	613.336	-1.04599e-05	0.00144269	0.836694	0.999975
Enkd1	4115.42	-1.045e-05	0.00144267	0.397897	0.999975
4930422I22Rik	168.375	-1.04365e-05	0.00144269	0.38774	0.999975
Rnf6	2445.21	-1.03931e-05	0.0014427	0.949581	0.999975
Zkscan1	450.137	-1.03918e-05	0.00144268	0.424567	0.999975
Catsperd	2828.2	-1.03885e-05	0.00144267	0.327552	0.999975
Polr2c	2568.69	-1.03801e-05	0.00144268	0.983537	0.999975
Apoe	1845.78	-1.03572e-05	0.0014427	0.539833	0.999975
Magi2	1341.7	-1.03523e-05	0.0014427	0.666974	0.999975
Tsga10ip	7621.07	-1.03511e-05	0.00144268	0.273837	0.999975
Slxl1	8497.56	-1.03498e-05	0.00144268	0.512098	0.999975
Wdr95	822.548	-1.03268e-05	0.00144269	0.920955	0.999975
Dpf1	204.395	-1.03066e-05	0.00144269	0.295938	0.999975
Coq8b	289.468	-1.02893e-05	0.00144268	0.361937	0.999975
Rprd1b	443.033	-1.02594e-05	0.00144268	0.849801	0.999975
1700092E19Rik	1446.49	-1.02221e-05	0.00144269	0.831277	0.999975
Adrb1	260.664	-1.02069e-05	0.0014427	0.379851	0.999975
Htr5b	57.5116	-1.02032e-05	0.0014427	0.110554	0.999975
Stk40	991.487	-1.01805e-05	0.00144267	0.169764	0.999975
Eif2ak2	483.407	-1.01789e-05	0.00144269	0.759986	0.999975
Dnaic1	2471.45	-1.01586e-05	0.00144267	0.24395	0.999975
4930507D10Rik	1496.52	-1.01201e-05	0.00144269	0.43848	0.999975
Dhdh	110.712	-1.00709e-05	0.0014427	0.965951	0.999975
Adgrl1	215.444	-1.0068e-05	0.00144268	0.0240851	0.999975
Commd9	847.45	-1.00493e-05	0.00144269	0.925338	0.999975
Sun1	1508.82	-1.00375e-05	0.00144267	0.650058	0.999975
Jade1	482.614	-1.00366e-05	0.00144269	0.79426	0.999975
Atp13a2	151.536	-1.00322e-05	0.0014427	0.200773	0.999975
Eif5a	20976.5	-1.00137e-05	0.00144267	0.943399	0.999975
Rnf157	330.346	-1.00061e-05	0.00144269	0.650043	0.999975
Eea1	1053.55	-1.00006e-05	0.00144268	0.788717	0.999975
Phf14	1203.82	-9.99437e-06	0.00144267	0.502005	0.999975
Gm19531	408.481	-9.98984e-06	0.00144267	0.310538	0.999975
Rpl31	11251.3	-9.9821e-06	0.00144268	0.668722	0.999975
Agbl2	1624.8	-9.9788e-06	0.0014427	0.764763	0.999975
Dhx38	921.412	-9.92857e-06	0.00144269	0.0805918	0.999975
Edem2	499.409	-9.92797e-06	0.00144268	0.573613	0.999975
Kars	956.51	-9.91485e-06	0.00144268	0.712425	0.999975
Wdr62	3712.43	-9.90029e-06	0.00144269	0.166541	0.999975
Dpp10	657.893	-9.89899e-06	0.00144268	0.239684	0.999975
Enthd1	228.621	-9.8982e-06	0.00144268	0.0408926	0.999975
Poldip3	1075.77	-9.88135e-06	0.00144267	0.38072	0.999975
Rptor	499.901	-9.8121e-06	0.00144267	0.432539	0.999975
4930547M16Rik	876.91	-9.80986e-06	0.00144266	0.596618	0.999975
Nudcd3	1759.89	-9.80266e-06	0.00144268	0.0492393	0.999975
Timm44	2084.2	-9.79937e-06	0.00144268	0.302367	0.999975
Mroh1	700.905	-9.7909e-06	0.00144268	0.205739	0.999975
Hyal1	417.923	-9.7708e-06	0.0014427	0.372797	0.999975
Hmgxb3	554.042	-9.76831e-06	0.00144268	0.0727631	0.999975
Slc25a10	693.689	-9.7397e-06	0.00144268	0.370498	0.999975
Dnm3	948.457	-9.72281e-06	0.00144268	0.10829	0.999975
Fam184a	2926.3	-9.71251e-06	0.00144269	0.174772	0.999975
Nt5dc2	397.242	-9.71141e-06	0.00144269	0.312008	0.999975
Prkcq	3895.22	-9.71022e-06	0.00144269	0.54556	0.999975
Pigs	612.521	-9.70501e-06	0.00144268	0.816964	0.999975
Pldi	1883.18	-9.68529e-06	0.00144269	0.775142	0.999975
Zhx3	1339.27	-9.68267e-06	0.00144268	0.180015	0.999975
Zfp691	567.95	-9.67382e-06	0.00144268	0.117949	0.999975
Prss54	3982.31	-9.64948e-06	0.00144268	0.205066	0.999975
Son	10078.5	-9.63991e-06	0.00144267	0.277001	0.999975
Skiv2l	1656.97	-9.63402e-06	0.00144268	0.188657	0.999975
Gm21887	144.933	-9.62886e-06	0.0014427	2.22777e-05	0.52054
2810029C07Rik	937.009	-9.62087e-06	0.00144267	0.662317	0.999975
Ribc2	4692.62	-9.60898e-06	0.00144267	0.0961265	0.999975
Klf5	854.357	-9.60105e-06	0.00144269	0.182054	0.999975
Slc7a14	186.349	-9.58603e-06	0.00144269	0.836619	0.999975
Med31	2857.87	-9.58568e-06	0.00144265	0.661688	0.999975
Spaca9	22896.9	-9.58307e-06	0.00144269	0.508889	0.999975
Brap	3112.37	-9.5525e-06	0.00144267	0.19834	0.999975
Btbd10	5146.58	-9.51149e-06	0.00144267	0.334304	0.999975
Gm3460	1590.73	-9.4828e-06	0.00144269	0.686785	0.999975
Shroom3	1170.44	-9.45307e-06	0.00144268	0.147038	0.999975
Rwdd2b	130.872	-9.42246e-06	0.00144269	0.674695	0.999975
Izumo4	8407.91	-9.41713e-06	0.00144267	0.218061	0.999975
Vamp1	227.293	-9.39685e-06	0.00144269	0.484762	0.999975
Shank2	474.126	-9.39645e-06	0.0014427	0.650299	0.999975
Psap	746.581	-9.39352e-06	0.0014427	0.261861	0.999975
Hus1	325.565	-9.38232e-06	0.00144268	0.853237	0.999975
Ndufc2	4456.22	-9.38149e-06	0.00144268	0.108324	0.999975
Osbpl9	2471.71	-9.36441e-06	0.00144267	0.903886	0.999975
Ift27	2386.92	-9.34113e-06	0.00144267	0.803379	0.999975
Eif3k	12599.9	-9.31694e-06	0.00144267	0.944737	0.999975
Gm19412	3082.01	-9.31495e-06	0.00144267	0.212112	0.999975
Entr1	6258.71	-9.29611e-06	0.00144269	0.74763	0.999975
Cgn	176.883	-9.29456e-06	0.00144269	0.0356544	0.999975
Galnt10	607.175	-9.2918e-06	0.00144269	0.122271	0.999975
Pold3	5431.2	-9.27749e-06	0.00144267	0.710326	0.999975
Dnajc25	441.404	-9.27374e-06	0.00144268	0.581015	0.999975
Kdm1a	3888.25	-9.27068e-06	0.00144266	0.122565	0.999975
Ccdc82	300.709	-9.27012e-06	0.0014427	0.78845	0.999975
Rtl6	427.1	-9.26783e-06	0.00144268	0.0528797	0.999975
Mrps10	1487.2	-9.26759e-06	0.00144268	0.169662	0.999975
Vars	3406.17	-9.26525e-06	0.00144269	0.686306	0.999975
Tbc1d10a	713.898	-9.25465e-06	0.00144268	0.218615	0.999975
Ak2	6149.27	-9.25325e-06	0.00144266	0.5553	0.999975
Rab11fip3	213.72	-9.23066e-06	0.00144269	0.0270096	0.999975
Morn1	713.26	-9.22689e-06	0.00144267	0.646255	0.999975
Phf10	6552.31	-9.22344e-06	0.00144267	0.695096	0.999975
Aftph	1678.03	-9.20826e-06	0.00144269	0.962881	0.999975
Pak1ip1	2448.21	-9.19348e-06	0.00144267	0.634125	0.999975
Btbd16	3503.93	-9.19294e-06	0.00144268	0.621012	0.999975
Dynlt1f	16442.4	-9.19052e-06	0.00144267	0.606239	0.999975
Rabggta	520.117	-9.1888e-06	0.00144268	0.189634	0.999975
1700016K19Rik	12089.7	-9.17043e-06	0.00144268	0.182583	0.999975
Cpxm1	1124.91	-9.16423e-06	0.00144269	0.475353	0.999975
Tmed7	3271.36	-9.15605e-06	0.00144267	0.354618	0.999975
Atr	3934.45	-9.14263e-06	0.00144269	0.380862	0.999975
Ccdc60	9804.69	-9.13694e-06	0.00144267	0.320503	0.999975
AC163638.2	774.909	-9.12976e-06	0.00144269	0.107238	0.999975
Vwa5b1	738.037	-9.1065e-06	0.00144268	0.0808422	0.999975
Rps16	24615.4	-9.09967e-06	0.00144268	0.855614	0.999975
Cdr2	1301.14	-9.0927e-06	0.00144268	0.729718	0.999975
Nelfb	490.413	-9.07554e-06	0.00144267	0.815883	0.999975
Mfsd6l	332.118	-9.06709e-06	0.00144269	0.116029	0.999975
4933428M09Rik	1523.6	-9.06472e-06	0.00144268	0.924698	0.999975
Ctdspl2	1685.16	-9.04496e-06	0.00144267	0.803968	0.999975
Ncbp2	4821.3	-9.03513e-06	0.00144266	0.729434	0.999975
Spdye4c	888.189	-9.03202e-06	0.00144267	0.083521	0.999975
Gm40797	443.299	-9.02815e-06	0.00144269	0.424697	0.999975
Shmt1	1016.14	-9.02209e-06	0.00144267	0.935073	0.999975
Cluh	573.413	-9.0215e-06	0.00144268	0.360719	0.999975
Nudt3	1948.9	-9.01905e-06	0.00144267	0.098534	0.999975
Pak6	136.343	-9.01694e-06	0.00144269	0.0807827	0.999975
Ash1l	2096.35	-9.01487e-06	0.00144268	0.914199	0.999975
Ranbp3	1502.86	-9.00849e-06	0.00144267	0.205949	0.999975
Dcaf1	1494.66	-8.99523e-06	0.00144267	0.699622	0.999975
Inpp5a	790.434	-8.99287e-06	0.00144268	0.0747492	0.999975
Supv3l1	368.72	-8.98793e-06	0.00144267	0.437781	0.999975
Dusp12	178.214	-8.98596e-06	0.00144269	0.694754	0.999975
Mrtfa	448.17	-8.9829e-06	0.00144268	0.184788	0.999975
Itpkb	254.78	-8.97494e-06	0.00144268	0.0902322	0.999975
Akna	654.532	-8.97405e-06	0.00144268	0.246127	0.999975
Gtf2f1	6275.6	-8.96387e-06	0.00144267	0.191881	0.999975
Usp4	1591.73	-8.96031e-06	0.00144266	0.375795	0.999975
Prdm2	2423.35	-8.95976e-06	0.00144269	0.117618	0.999975
Elfn1	554.443	-8.95362e-06	0.00144267	0.0936045	0.999975
Dok7	211.731	-8.92577e-06	0.00144269	0.26117	0.999975
Prss21	3139.85	-8.9215e-06	0.00144267	0.0966844	0.999975
Plec	2518.6	-8.91087e-06	0.00144268	0.0556274	0.999975
Sptlc2	716.525	-8.89485e-06	0.00144267	0.301224	0.999975
Scap	186.664	-8.86554e-06	0.00144269	0.775254	0.999975
Arhgef18	122.433	-8.85633e-06	0.00144269	0.0174621	0.999975
Gtf3c4	975.848	-8.8546e-06	0.00144269	0.587679	0.999975
Utrn	194.314	-8.84051e-06	0.00144268	0.0399367	0.999975
Heatr4	581.134	-8.83315e-06	0.00144269	0.0540977	0.999975
Uqcc1	1499.88	-8.81852e-06	0.00144268	0.782288	0.999975
Wfdc3	4808.47	-8.79082e-06	0.00144266	0.589807	0.999975
Dab2ip	983.642	-8.78435e-06	0.00144267	0.0656987	0.999975
Gsc	316.335	-8.78148e-06	0.00144269	0.0360305	0.999975
Derl3	599.749	-8.77232e-06	0.00144268	0.564548	0.999975
Cpt1c	1106.07	-8.74762e-06	0.00144267	0.0991342	0.999975
Nolc1	1157.93	-8.74336e-06	0.00144267	0.099584	0.999975
Hagh	20778.9	-8.74051e-06	0.00144267	0.389867	0.999975
Riok1	1091.87	-8.73794e-06	0.00144267	0.663639	0.999975
Pla2g7	906.49	-8.73763e-06	0.00144268	0.13494	0.999975
Ube2o	1141.96	-8.73568e-06	0.00144268	0.0620752	0.999975
Hs2st1	539.153	-8.73532e-06	0.00144267	0.857856	0.999975
Dhx8	1396.98	-8.722e-06	0.00144266	0.0919062	0.999975
Usp49	562.685	-8.72118e-06	0.00144268	0.985272	0.999975
Gabpb2	409.319	-8.71372e-06	0.00144268	0.544577	0.999975
Clba1	3168.04	-8.69751e-06	0.00144269	0.760763	0.999975
Ap3d1	2295.76	-8.69369e-06	0.00144266	0.23193	0.999975
Lipe	2804.98	-8.66862e-06	0.00144269	0.600627	0.999975
Ppie	776.344	-8.66666e-06	0.00144268	0.515619	0.999975
Tspan13	722.899	-8.65802e-06	0.00144267	0.616354	0.999975
Tufm	858.244	-8.6459e-06	0.00144267	0.381264	0.999975
Smarcc2	1497	-8.63807e-06	0.00144268	0.274203	0.999975
Dnah6	1172.39	-8.63439e-06	0.00144269	0.398994	0.999975
Zfpm1	511.614	-8.62531e-06	0.00144268	0.0799661	0.999975
Dmac2	1286.68	-8.62502e-06	0.00144267	0.119566	0.999975
Gnl3l	27.8691	-8.62097e-06	0.0014427	0.99824	0.999975
Elavl2	534.426	-8.60528e-06	0.00144268	0.11295	0.999975
Kctd17	26.4015	-8.59326e-06	0.0014427	0.400093	0.999975
Stat2	58.9349	-8.57598e-06	0.0014427	0.918581	0.999975
Por	373.321	-8.5724e-06	0.00144268	0.166471	0.999975
Nmt1	4425.56	-8.57017e-06	0.00144267	0.0997551	0.999975
Gpr107	1242.88	-8.56933e-06	0.00144267	0.232951	0.999975
Dip2a	214.725	-8.56304e-06	0.00144268	0.0419345	0.999975
Xpnpep1	1765.34	-8.55745e-06	0.00144269	0.184761	0.999975
Dnajb9	5647.35	-8.55462e-06	0.00144265	0.205622	0.999975
Irak4	172.155	-8.54952e-06	0.00144269	0.79035	0.999975
Ivns1abp	2390.58	-8.53588e-06	0.00144268	0.816089	0.999975
Plbd2	1759.35	-8.53304e-06	0.00144267	0.176769	0.999975
Plekhm2	1382.12	-8.52696e-06	0.00144268	0.34914	0.999975
Camk2n1	6589.93	-8.52046e-06	0.00144269	0.236106	0.999975
Gcn1	1647.41	-8.51955e-06	0.00144268	0.0651218	0.999975
Gm43017	459.471	-8.51931e-06	0.00144269	0.00517187	0.999975
Slc9a1	520.437	-8.5187e-06	0.00144268	0.0451698	0.999975
Serhl	1626.61	-8.51004e-06	0.00144269	0.248642	0.999975
Sdccag8	1401	-8.50746e-06	0.00144268	0.207225	0.999975
Ccdc114	582.29	-8.50375e-06	0.00144269	0.47204	0.999975
Plk1	2740.49	-8.49386e-06	0.00144267	0.0846856	0.999975
Chtf18	356.382	-8.49333e-06	0.00144268	0.278284	0.999975
Itga2	435.766	-8.48039e-06	0.00144269	0.287334	0.999975
Stam2	2226.9	-8.47884e-06	0.00144266	0.505853	0.999975
Gm26513	259.055	-8.47665e-06	0.00144268	0.894455	0.999975
Elfn2	2892.35	-8.4508e-06	0.00144269	0.0506812	0.999975
Zfp91	12460.8	-8.44942e-06	0.00144268	0.931533	0.999975
Ip6k1	5636.08	-8.44894e-06	0.00144267	0.57709	0.999975
Nup93	499.492	-8.42992e-06	0.00144268	0.999235	0.999975
Mta1	1156.74	-8.42836e-06	0.00144267	0.248594	0.999975
4930474N09Rik	2188.85	-8.40978e-06	0.00144268	0.742158	0.999975
Kpna2	2492.84	-8.40011e-06	0.00144268	0.388282	0.999975
Ncoa2	704.112	-8.3999e-06	0.00144267	0.111948	0.999975
Ulk4	2558.38	-8.39577e-06	0.00144266	0.140098	0.999975
Lrrc47	816.863	-8.39532e-06	0.00144268	0.0750091	0.999975
Scaf1	440.952	-8.39283e-06	0.00144268	0.098841	0.999975
Slc26a2	381.368	-8.39251e-06	0.00144267	0.511623	0.999975
Tbc1d2	281.278	-8.39092e-06	0.00144268	0.0580641	0.999975
Stk10	1567.12	-8.39021e-06	0.00144266	0.691218	0.999975
Ptms	531.006	-8.38991e-06	0.00144269	0.720497	0.999975
Dnm2	3972.8	-8.38971e-06	0.00144267	0.151449	0.999975
Ndufv1	4853.51	-8.38679e-06	0.00144267	0.574149	0.999975
Slc45a4	862.091	-8.38543e-06	0.00144266	0.18803	0.999975
Fam243	6807.85	-8.379e-06	0.00144269	0.845329	0.999975
Cpsf4	385.853	-8.37857e-06	0.00144267	0.0841317	0.999975
Prr7	724.722	-8.36313e-06	0.00144268	0.573125	0.999975
4933411K16Rik	20801.4	-8.36203e-06	0.00144269	0.64561	0.999975
Lrriq1	6168.69	-8.36115e-06	0.00144268	0.686346	0.999975
Dmac2l	4408.48	-8.35744e-06	0.00144266	0.336485	0.999975
Mrpl9	877.557	-8.33852e-06	0.00144267	0.340748	0.999975
Ankmy1	597.047	-8.33183e-06	0.00144268	0.0724326	0.999975
Sbf1	754.529	-8.31375e-06	0.00144268	0.147525	0.999975
Nop14	4582.78	-8.31369e-06	0.00144267	0.431529	0.999975
Gm6583	339.282	-8.31367e-06	0.00144269	0.207149	0.999975
Pxn	585.024	-8.30169e-06	0.00144267	0.11126	0.999975
Trmt10a	5790.56	-8.30156e-06	0.00144266	0.270964	0.999975
D10Wsu102e	1221.38	-8.29556e-06	0.00144266	0.116839	0.999975
Bbs4	594.057	-8.29399e-06	0.00144268	0.252999	0.999975
Nr6a1	2841.24	-8.29239e-06	0.00144265	0.471722	0.999975
Plxnb2	547.722	-8.28837e-06	0.00144268	0.0717708	0.999975
Kcnk5	185.04	-8.26618e-06	0.00144269	0.215052	0.999975
Lrrc56	1865.67	-8.24702e-06	0.00144268	0.841048	0.999975
Dph5	298.052	-8.23692e-06	0.00144268	0.802694	0.999975
Ctcf	1351.52	-8.23187e-06	0.00144267	0.83977	0.999975
Fzr1	4108.11	-8.23118e-06	0.00144267	0.155456	0.999975
Caskin1	70.3288	-8.20811e-06	0.00144269	0.00859476	0.999975
Pth2	157.715	-8.20601e-06	0.00144269	0.906146	0.999975
Tssk1	14089.3	-8.20044e-06	0.00144268	0.860297	0.999975
Cep57	10969.7	-8.20016e-06	0.00144266	0.995207	0.999975
Ptrh2	1576.04	-8.19989e-06	0.00144266	0.773116	0.999975
Srp54a	479.932	-8.19229e-06	0.00144267	0.106133	0.999975
Pi4k2a	813.016	-8.18612e-06	0.00144267	0.0827921	0.999975
1700067K01Rik	1546.05	-8.18e-06	0.00144268	0.210822	0.999975
Sfr1	5045.34	-8.1795e-06	0.00144267	0.43236	0.999975
Lztr1	382.87	-8.17748e-06	0.00144269	0.621739	0.999975
Gpatch2	3027.89	-8.1765e-06	0.00144268	0.163698	0.999975
Prkcz	539.931	-8.17523e-06	0.00144268	0.375967	0.999975
Mast3	124.891	-8.17487e-06	0.00144269	0.226344	0.999975
Flrt1	82.7222	-8.17482e-06	0.00144269	0.0148276	0.999975
Triobp	303.292	-8.16932e-06	0.00144268	0.138126	0.999975
Cnot3	573.235	-8.15927e-06	0.00144267	0.269647	0.999975
Dpysl3	6324	-8.14505e-06	0.00144269	0.77515	0.999975
Gm11657	1403.77	-8.14111e-06	0.00144268	0.797238	0.999975
Nsmaf	570.555	-8.13339e-06	0.00144268	0.17371	0.999975
4930540M05Rik	657.825	-8.12824e-06	0.00144269	0.690583	0.999975
Gid8	1810.44	-8.12769e-06	0.00144265	0.691398	0.999975
Brsk1	426.199	-8.12765e-06	0.00144267	0.292715	0.999975
Gm13986	44.0506	-8.12332e-06	0.0014427	0.168656	0.999975
Ndufa4l2	4284.28	-8.11822e-06	0.00144267	0.169616	0.999975
Mrpl45	1043.13	-8.11309e-06	0.00144269	0.887926	0.999975
Efcab6	4450.32	-8.09815e-06	0.00144267	0.169931	0.999975
Dcaf15	1514.35	-8.08852e-06	0.00144267	0.132506	0.999975
Arhgap33	733.956	-8.08575e-06	0.00144266	0.189577	0.999975
Ggn	5198.7	-8.08002e-06	0.00144267	0.112361	0.999975
Slc52a2	308.295	-8.07452e-06	0.00144268	0.552438	0.999975
Gm550	4385.43	-8.07105e-06	0.00144269	0.974685	0.999975
Cnppd1	1606.24	-8.06999e-06	0.00144267	0.846538	0.999975
Helz	593.369	-8.06897e-06	0.00144267	0.190895	0.999975
Cfap45	16409.4	-8.04226e-06	0.00144267	0.11249	0.999975
Foxk2	996.004	-8.04058e-06	0.00144267	0.973079	0.999975
Eno4	1377.82	-8.03407e-06	0.00144267	0.135822	0.999975
Usp20	1150.51	-8.03085e-06	0.00144267	0.0977395	0.999975
E130317F20Rik	1253.21	-8.02743e-06	0.00144268	0.29822	0.999975
Fabp3	848.812	-8.01291e-06	0.00144269	0.589994	0.999975
Dock5	216.334	-8.00504e-06	0.00144268	0.407817	0.999975
Clec16a	503.269	-8.00211e-06	0.00144268	0.457137	0.999975
Ate1	3959.3	-7.98615e-06	0.00144267	0.541674	0.999975
Ube2z	470.535	-7.98166e-06	0.00144267	0.753626	0.999975
Coq7	989.603	-7.9757e-06	0.00144267	0.95368	0.999975
Rae1	2850.63	-7.97379e-06	0.00144267	0.559355	0.999975
Gm20878	1143.91	-7.96917e-06	0.00144268	0.0692107	0.999975
Gins4	2348.84	-7.96183e-06	0.00144266	0.496949	0.999975
Pitpnm2	758.164	-7.95914e-06	0.00144268	0.327576	0.999975
Rps17	28453.6	-7.95898e-06	0.00144267	0.823925	0.999975
Armc3	3342.29	-7.95385e-06	0.00144267	0.491368	0.999975
Fam174a	5209.73	-7.94899e-06	0.00144266	0.500206	0.999975
Ppp2r2d	7186.38	-7.92557e-06	0.00144267	0.142868	0.999975
Gm35097	232.959	-7.92458e-06	0.00144269	0.328828	0.999975
Sh3gl1	2858.38	-7.92208e-06	0.00144267	0.0988265	0.999975
Ppp6r1	1183.39	-7.91706e-06	0.00144267	0.210765	0.999975
Crbn	3054.13	-7.91663e-06	0.00144268	0.458509	0.999975
Dupd1	350.049	-7.91478e-06	0.00144268	0.322604	0.999975
Mcph1	507.703	-7.90792e-06	0.00144267	0.505773	0.999975
Celsr2	226.394	-7.90385e-06	0.00144268	0.0767971	0.999975
Gm34455	341.737	-7.89501e-06	0.00144268	0.0849789	0.999975
Gm13830	1115.38	-7.89134e-06	0.00144267	0.801771	0.999975
Prr12	92.6225	-7.88688e-06	0.00144269	0.0218151	0.999975
1700095A21Rik	5501.18	-7.88616e-06	0.00144269	0.0450485	0.999975
Sf1	3756.65	-7.88244e-06	0.00144267	0.16493	0.999975
Man2a1	482.664	-7.87975e-06	0.00144268	0.0955232	0.999975
Rhbdd3	2902.98	-7.86491e-06	0.00144266	0.174321	0.999975
Dnmt1	859.46	-7.86019e-06	0.00144267	0.150541	0.999975
Rexo1	2990.29	-7.85564e-06	0.00144269	0.968741	0.999975
Csl	2257.74	-7.84934e-06	0.00144267	0.119374	0.999975
Nprl3	410.86	-7.837e-06	0.00144269	0.816499	0.999975
Elmod3	845.558	-7.81423e-06	0.00144267	0.471148	0.999975
Ddx24	6855.27	-7.80797e-06	0.00144267	0.262561	0.999975
Akap8l	2638.71	-7.80548e-06	0.00144267	0.0648637	0.999975
Mtpn	1994.44	-7.79189e-06	0.00144267	0.161761	0.999975
Faah	692.287	-7.78939e-06	0.00144268	0.686896	0.999975
Prkrip1	3306.24	-7.78721e-06	0.00144267	0.421517	0.999975
Asxl1	1687.15	-7.78072e-06	0.00144267	0.267896	0.999975
4921536K21Rik	5580.12	-7.77226e-06	0.00144269	0.615951	0.999975
Snhg6	1291.12	-7.75659e-06	0.00144267	0.897333	0.999975
Gm13112	782.109	-7.75513e-06	0.00144266	0.425525	0.999975
Ralbp1	1720.42	-7.75413e-06	0.00144267	0.277063	0.999975
Cul4b	1566.07	-7.7534e-06	0.00144267	0.897874	0.999975
Atp10a	703.956	-7.74099e-06	0.00144268	0.40623	0.999975
Cpt1b	1542.94	-7.72713e-06	0.00144268	0.179484	0.999975
Crip2	1952.46	-7.7245e-06	0.00144269	0.677798	0.999975
Ddx49	2818.44	-7.71788e-06	0.00144267	0.247145	0.999975
Gm14455	41.2109	-7.71419e-06	0.0014427	0.0223514	0.999975
Spire2	380.865	-7.70802e-06	0.00144268	0.13611	0.999975
Cacna1s	248.638	-7.70621e-06	0.00144268	0.219634	0.999975
Kdm5c	126.591	-7.70035e-06	0.00144269	0.80714	0.999975
Gpbp1l1	1743.82	-7.69334e-06	0.00144267	0.975349	0.999975
Gm10532	99.1323	-7.69301e-06	0.00144269	0.317866	0.999975
Ypel3	2797.48	-7.68105e-06	0.00144269	0.457124	0.999975
9530077C05Rik	3359.94	-7.66994e-06	0.00144267	0.671962	0.999975
Itpr2	117.677	-7.66757e-06	0.00144269	0.0369269	0.999975
Trim66	349.913	-7.66735e-06	0.00144268	0.551477	0.999975
Tctn1	515.682	-7.65716e-06	0.00144267	0.108489	0.999975
Gm30667	299.378	-7.64695e-06	0.00144268	0.300705	0.999975
Ubr1	730.773	-7.64369e-06	0.00144269	0.968541	0.999975
Golga4	6098.23	-7.63802e-06	0.00144269	0.645325	0.999975
Tnrc18	2186.88	-7.63116e-06	0.00144268	0.0591071	0.999975
Malat1	41548.9	-7.62811e-06	0.00144266	0.198451	0.999975
Pak4	383.272	-7.61688e-06	0.00144267	0.351184	0.999975
Ganab	608.172	-7.59944e-06	0.00144268	0.551619	0.999975
Pdcd11	585.139	-7.59388e-06	0.00144268	0.360201	0.999975
Atp6v0b	2632.72	-7.58445e-06	0.00144266	0.527247	0.999975
Tex22	18142.4	-7.5811e-06	0.00144266	0.592421	0.999975
Abhd18	794.142	-7.57608e-06	0.00144267	0.748226	0.999975
Ccnf	384.313	-7.57323e-06	0.00144267	0.141508	0.999975
4930452B06Rik	249.118	-7.57131e-06	0.00144268	0.271585	0.999975
Hpcal4	316.989	-7.57003e-06	0.00144268	0.288153	0.999975
Flrt3	572.35	-7.55708e-06	0.00144269	0.385854	0.999975
Chpf	322.889	-7.55636e-06	0.00144268	0.135101	0.999975
Slc25a25	888.762	-7.55052e-06	0.00144267	0.19939	0.999975
Pcnx3	452.291	-7.54304e-06	0.00144268	0.12725	0.999975
Ccs	3429.35	-7.53965e-06	0.00144267	0.197988	0.999975
Otud7b	1607.9	-7.52737e-06	0.00144268	0.583117	0.999975
Kdm4a	147.531	-7.51498e-06	0.00144269	0.16779	0.999975
Zmat1	90.3976	-7.50246e-06	0.0014427	0.751694	0.999975
Reep2	1587.4	-7.49293e-06	0.00144267	0.13613	0.999975
Wdr66	1314.37	-7.4924e-06	0.00144268	0.0807193	0.999975
Fam91a1	579.938	-7.47586e-06	0.00144267	0.845723	0.999975
Adarb1	1079.99	-7.45986e-06	0.00144267	0.801005	0.999975
1700124L16Rik	1360.65	-7.45549e-06	0.00144269	0.142744	0.999975
1700027F06Rik	1211.17	-7.4423e-06	0.00144269	0.181028	0.999975
Tchp	3372.29	-7.41647e-06	0.00144269	0.305768	0.999975
Gm14167	888.45	-7.40413e-06	0.00144269	0.0737289	0.999975
Pik3r2	304.724	-7.39596e-06	0.00144268	0.0796629	0.999975
Coq3	662.86	-7.39414e-06	0.00144267	0.833532	0.999975
Iqce	2021.87	-7.39009e-06	0.00144265	0.221141	0.999975
Cc2d1b	367.639	-7.36757e-06	0.00144267	0.13078	0.999975
Ahdc1	762.355	-7.36422e-06	0.00144268	0.141215	0.999975
Ccdc154	361.679	-7.35757e-06	0.00144267	0.100141	0.999975
Actl10	1334.45	-7.35385e-06	0.00144269	0.320736	0.999975
Per1	605.365	-7.35354e-06	0.00144266	0.170117	0.999975
Dctn1	983.522	-7.34508e-06	0.00144267	0.127757	0.999975
Myg1	828.593	-7.33584e-06	0.00144267	0.354935	0.999975
Spen	1723.94	-7.327e-06	0.00144268	0.0764643	0.999975
Gm29508	1816.78	-7.32491e-06	0.00144268	0.41264	0.999975
Rfx1	1190.47	-7.32355e-06	0.00144267	0.14296	0.999975
Fdft1	7868.99	-7.32052e-06	0.00144267	0.147302	0.999975
Qpctl	317.284	-7.32043e-06	0.00144268	0.47857	0.999975
Mknk2	722.178	-7.3098e-06	0.00144267	0.672137	0.999975
Abhd17b	5555.56	-7.30712e-06	0.00144266	0.759127	0.999975
Necab2	814.359	-7.30586e-06	0.00144267	0.154272	0.999975
Pgs1	1450.54	-7.29969e-06	0.00144267	0.522308	0.999975
Prkdc	356.178	-7.29441e-06	0.00144268	0.802891	0.999975
Gm14569	133.037	-7.28711e-06	0.0014427	0.0462906	0.999975
Gm26611	3842.11	-7.28615e-06	0.00144266	0.548499	0.999975
Nrde2	270.581	-7.28208e-06	0.00144267	0.0712527	0.999975
Itpk1	776.301	-7.26759e-06	0.00144267	0.135485	0.999975
Cinp	669.653	-7.26284e-06	0.00144267	0.324573	0.999975
Rec8	1430.63	-7.26125e-06	0.00144268	0.111774	0.999975
Mrps18a	3017.91	-7.25697e-06	0.00144266	0.419255	0.999975
Vrk3	3765.03	-7.25696e-06	0.00144266	0.329669	0.999975
Pard6g	339.901	-7.24022e-06	0.00144268	0.196858	0.999975
Btrc	2388.98	-7.23474e-06	0.00144267	0.147478	0.999975
Nol6	151.209	-7.22771e-06	0.00144268	0.974471	0.999975
Lmf1	2324.08	-7.22456e-06	0.00144268	0.283361	0.999975
Agtrap	1492.7	-7.21259e-06	0.00144267	0.75648	0.999975
Szrd1	445.835	-7.20782e-06	0.00144267	0.690351	0.999975
Itprip	506.431	-7.20283e-06	0.00144268	0.0984578	0.999975
Atrnl1	128.844	-7.19799e-06	0.00144268	0.0650959	0.999975
Arhgap33os	164.924	-7.18785e-06	0.00144268	0.7204	0.999975
Zfas1	261.419	-7.1803e-06	0.00144268	0.930869	0.999975
Mrps11	3624.43	-7.17731e-06	0.00144266	0.210347	0.999975
4932702P03Rik	2408.76	-7.17658e-06	0.00144269	0.843543	0.999975
Nek11	507.845	-7.16824e-06	0.00144267	0.445743	0.999975
Banp	476.822	-7.16544e-06	0.00144267	0.157446	0.999975
Lrrc43	3369.59	-7.16475e-06	0.00144267	0.305643	0.999975
Gm39117	140.745	-7.15567e-06	0.00144269	0.0467757	0.999975
Rab11fip4	287.655	-7.1452e-06	0.00144268	0.0910225	0.999975
Tram1	4754.5	-7.1313e-06	0.00144266	0.819193	0.999975
Mfap1a	435.689	-7.12678e-06	0.00144269	0.977442	0.999975
Rhcg	790.834	-7.12033e-06	0.00144267	0.169125	0.999975
Tbcc	6975.17	-7.11908e-06	0.00144266	0.860908	0.999975
Haghl	1760.38	-7.11631e-06	0.00144266	0.897584	0.999975
Gm26724	288.02	-7.10895e-06	0.0014427	0.787945	0.999975
Dock8	54.9757	-7.10288e-06	0.0014427	0.0729473	0.999975
Poll	970.027	-7.09864e-06	0.00144267	0.143416	0.999975
Snx11	355.511	-7.08927e-06	0.00144268	0.254853	0.999975
Sptbn1	1497.89	-7.08078e-06	0.00144266	0.196037	0.999975
Smarca5	7331.04	-7.0611e-06	0.00144266	0.685339	0.999975
Dnaic2	1442.94	-7.05813e-06	0.00144267	0.140429	0.999975
Ccdc81	5171.84	-7.04782e-06	0.00144267	0.21768	0.999975
Sdhaf3	263.776	-7.04446e-06	0.00144267	0.669695	0.999975
Syap1	358.865	-7.04442e-06	0.00144267	0.168152	0.999975
Gm42716	752.649	-7.03479e-06	0.00144268	0.369912	0.999975
Atp1a1	197.977	-7.02444e-06	0.0014427	0.114928	0.999975
Nab2	253.521	-7.02394e-06	0.00144268	0.134216	0.999975
Tceanc2	1311.21	-7.00471e-06	0.00144267	0.511911	0.999975
Pomt2	1735.11	-7.00308e-06	0.00144267	0.123212	0.999975
Cib1	8281.49	-7.00193e-06	0.00144267	0.682256	0.999975
CAAA01118383.1	2993.26	-6.99728e-06	0.00144267	0.207107	0.999975
Lman2	2878.14	-6.99586e-06	0.00144266	0.192275	0.999975
Akr7a5	1504.91	-6.99344e-06	0.00144268	0.709762	0.999975
9530059O14Rik	80.4521	-6.99149e-06	0.00144269	0.928435	0.999975
Kif21a	317.661	-6.97587e-06	0.00144269	0.464608	0.999975
C530008M17Rik	5663.86	-6.97584e-06	0.00144267	0.320604	0.999975
Bean1	327.03	-6.97533e-06	0.00144269	0.385324	0.999975
Faap24	354.384	-6.97449e-06	0.00144268	0.76849	0.999975
Golim4	67.7271	-6.97337e-06	0.00144269	0.0815997	0.999975
Ppp1r9b	323.462	-6.97291e-06	0.00144269	0.15932	0.999975
Fmnl1	455.186	-6.97283e-06	0.00144268	0.201386	0.999975
Tmem67	1579.2	-6.9687e-06	0.00144267	0.14217	0.999975
Cry2	286.85	-6.96632e-06	0.00144268	0.820638	0.999975
Gm5577	188.428	-6.94443e-06	0.00144268	0.937249	0.999975
Zfp512b	1068.42	-6.94341e-06	0.00144268	0.244398	0.999975
Taok3	292.657	-6.93587e-06	0.00144267	0.226272	0.999975
Pias4	4562.7	-6.935e-06	0.00144268	0.0937461	0.999975
Clcn6	112.457	-6.93177e-06	0.00144268	0.294308	0.999975
Jag2	182.568	-6.91239e-06	0.00144268	0.118306	0.999975
Prkab2	366.85	-6.90904e-06	0.00144268	0.696526	0.999975
Tnrc6c	3540	-6.90858e-06	0.00144267	0.149021	0.999975
Armh1	917.358	-6.90805e-06	0.00144269	0.0414784	0.999975
Rftn2	587.013	-6.90656e-06	0.00144267	0.171384	0.999975
Tmem19	191.043	-6.9054e-06	0.00144268	0.874633	0.999975
Tfe3	100.777	-6.90192e-06	0.00144269	0.0466467	0.999975
Lrat	736.562	-6.89843e-06	0.00144267	0.363976	0.999975
Ints3	337.825	-6.89629e-06	0.00144268	0.147942	0.999975
Flywch1	4537.35	-6.89224e-06	0.00144268	0.125136	0.999975
Hsf1	631.599	-6.88934e-06	0.00144266	0.217983	0.999975
Spata2l	501.567	-6.88916e-06	0.00144268	0.127428	0.999975
Gnb4	127.406	-6.88622e-06	0.00144269	0.287577	0.999975
Cfap161	4318.77	-6.88514e-06	0.00144266	0.397301	0.999975
Ak7	2562.54	-6.88236e-06	0.00144266	0.416131	0.999975
Mrps5	1345.64	-6.878e-06	0.00144267	0.183302	0.999975
Safb2	1651.02	-6.86943e-06	0.00144268	0.186575	0.999975
Ankrd9	2366.56	-6.86769e-06	0.00144268	0.529031	0.999975
Cars2	255.041	-6.86263e-06	0.00144268	0.447495	0.999975
4933424G06Rik	3309.33	-6.86047e-06	0.00144268	0.289531	0.999975
Arhgdig	270.298	-6.85756e-06	0.00144269	0.609031	0.999975
Cacna1a	343.748	-6.85736e-06	0.00144268	0.0829691	0.999975
Agtpbp1	4301.99	-6.85208e-06	0.00144266	0.911987	0.999975
Otud3	3308.07	-6.85167e-06	0.00144267	0.660562	0.999975
Shmt2	141.801	-6.84558e-06	0.00144269	0.468756	0.999975
Tmem39b	3140.63	-6.83647e-06	0.00144267	0.168418	0.999975
6030443J06Rik	835.232	-6.8355e-06	0.00144267	0.154057	0.999975
Mad2l2	9616.31	-6.83432e-06	0.00144266	0.507629	0.999975
Ctu2	992.32	-6.83166e-06	0.00144267	0.338707	0.999975
1700047L14Rik	431.104	-6.82334e-06	0.00144269	0.488027	0.999975
Qsox1	921.859	-6.82153e-06	0.00144267	0.191439	0.999975
Eepd1	118.405	-6.81178e-06	0.00144269	0.135422	0.999975
Dnaaf1	21762.3	-6.80966e-06	0.00144267	0.172386	0.999975
Sco2	1301.77	-6.80549e-06	0.00144266	0.969535	0.999975
Rilpl2	971.973	-6.80291e-06	0.00144267	0.174703	0.999975
Gatad2a	1601.62	-6.80227e-06	0.00144267	0.195079	0.999975
4933406P04Rik	485.834	-6.79973e-06	0.00144269	0.744158	0.999975
Polr3e	787.187	-6.79675e-06	0.00144267	0.162693	0.999975
Capn11	641.063	-6.79104e-06	0.00144268	0.0986705	0.999975
Fkbpl	7751.6	-6.78236e-06	0.00144267	0.831584	0.999975
Rpl18a	30730	-6.78144e-06	0.00144268	0.792933	0.999975
Dido1	2036.43	-6.77575e-06	0.00144267	0.294026	0.999975
Baiap2	3006.13	-6.77148e-06	0.00144267	0.24132	0.999975
Npb	389.169	-6.76365e-06	0.00144269	0.299025	0.999975
Rtel1	397.733	-6.76323e-06	0.00144268	0.709836	0.999975
Lrrfip2	9804.19	-6.75582e-06	0.00144265	0.578172	0.999975
Tnfaip2	3301.68	-6.75516e-06	0.00144267	0.16692	0.999975
4931440F15Rik	726.507	-6.75341e-06	0.00144268	0.121436	0.999975
1700047K16Rik	266.442	-6.74012e-06	0.00144268	0.463397	0.999975
Spg7	2592.92	-6.73783e-06	0.00144266	0.290608	0.999975
Zdhhc23	84.4482	-6.73724e-06	0.00144269	0.214366	0.999975
Akap14	1046.83	-6.73495e-06	0.00144268	0.217243	0.999975
Rab34	217.283	-6.73031e-06	0.00144268	0.318718	0.999975
Vps37c	456.314	-6.72753e-06	0.00144268	0.894787	0.999975
Slc4a7	1363.33	-6.72101e-06	0.00144266	0.198426	0.999975
Chic2	8351.47	-6.71244e-06	0.00144267	0.199021	0.999975
Rubcn	1588.03	-6.70724e-06	0.00144266	0.199594	0.999975
Slc25a19	896.357	-6.69426e-06	0.00144266	0.9351	0.999975
Gm43566	66.2441	-6.69403e-06	0.00144269	0.0285235	0.999975
Dap3	8964.18	-6.68982e-06	0.00144266	0.553399	0.999975
Hils1	37118.3	-6.68493e-06	0.00144268	0.932214	0.999975
Rhbdd2	839.222	-6.67517e-06	0.00144266	0.520191	0.999975
Trim41	1942.45	-6.66898e-06	0.00144267	0.566901	0.999975
Slc41a2	126.973	-6.66618e-06	0.00144268	0.25475	0.999975
4930533N22Rik	169.517	-6.65316e-06	0.00144269	0.587998	0.999975
Pcdh1	276.989	-6.64864e-06	0.00144269	0.457634	0.999975
1700022I11Rik	2801.05	-6.647e-06	0.00144267	0.47372	0.999975
Exoc2	781.585	-6.64597e-06	0.00144266	0.315791	0.999975
Plxdc1	852.387	-6.63734e-06	0.00144267	0.465914	0.999975
Lgals8	7458.16	-6.63603e-06	0.00144265	0.94622	0.999975
Gm35818	206.016	-6.63164e-06	0.00144268	0.520517	0.999975
Ccdc88b	966.84	-6.63045e-06	0.00144267	0.198605	0.999975
Klhl25	593.6	-6.62655e-06	0.00144266	0.207171	0.999975
Usp10	228.884	-6.62373e-06	0.00144268	0.618234	0.999975
Sema3f	31.6174	-6.61699e-06	0.0014427	0.18963	0.999975
Fam228b	2345.8	-6.6163e-06	0.00144267	0.61677	0.999975
Ccnb2	7790.91	-6.61566e-06	0.00144265	0.422896	0.999975
Med24	958.253	-6.61135e-06	0.00144266	0.323681	0.999975
Incenp	1664.96	-6.61003e-06	0.00144267	0.154452	0.999975
Rab42	1485.03	-6.60847e-06	0.00144266	0.226113	0.999975
Klk1b3	342.847	-6.60823e-06	0.00144269	0.993239	0.999975
2500004C02Rik	525.213	-6.60725e-06	0.00144268	0.790266	0.999975
Srf	801.973	-6.60702e-06	0.00144268	0.115003	0.999975
Mbd6	729.195	-6.59065e-06	0.00144267	0.173379	0.999975
Hdgfl2	2504.71	-6.5872e-06	0.00144267	0.347082	0.999975
Ncs1	207.117	-6.58445e-06	0.00144268	0.102165	0.999975
Zdhhc1	416.24	-6.57721e-06	0.00144268	0.140446	0.999975
Gga2	296.712	-6.57672e-06	0.00144267	0.183927	0.999975
Arc	2354.21	-6.57431e-06	0.00144266	0.402468	0.999975
Ecd	1009.88	-6.56796e-06	0.00144266	0.804786	0.999975
Clk3	2084.45	-6.56734e-06	0.00144267	0.179376	0.999975
Taf3	1572.1	-6.55545e-06	0.00144267	0.249315	0.999975
Ly6m	302.307	-6.54921e-06	0.00144267	0.158356	0.999975
Ubtf	501.964	-6.54654e-06	0.00144268	0.0781371	0.999975
Arpc1b	528.046	-6.53751e-06	0.00144269	0.562241	0.999975
1700028D13Rik	1996.34	-6.53699e-06	0.00144268	0.469227	0.999975
Sde2	2829.09	-6.53401e-06	0.00144267	0.159321	0.999975
Spock2	859.752	-6.53299e-06	0.00144268	0.151933	0.999975
1700020N18Rik	3542.37	-6.53112e-06	0.00144268	0.125157	0.999975
Ctnnbl1	4730.63	-6.5259e-06	0.00144266	0.231351	0.999975
Cox6b1	2313.89	-6.50343e-06	0.00144268	0.536708	0.999975
Dctn6	2345.53	-6.49843e-06	0.00144265	0.393993	0.999975
H2al1m	1067.69	-6.4952e-06	0.00144269	0.936722	0.999975
Man2b1	315.7	-6.494e-06	0.00144267	0.158518	0.999975
Hivep2	48.0945	-6.48939e-06	0.0014427	0.0775297	0.999975
Kdm6b	646.836	-6.48804e-06	0.00144268	0.127794	0.999975
Fam53b	249.252	-6.48798e-06	0.00144268	0.12517	0.999975
Ppa2	5856.19	-6.4805e-06	0.00144266	0.619306	0.999975
Atg2a	460.047	-6.48027e-06	0.00144267	0.442552	0.999975
Cenpu	4662.91	-6.47629e-06	0.00144267	0.836142	0.999975
Zc3h3	796.175	-6.47458e-06	0.00144267	0.151418	0.999975
Syvn1	401.34	-6.45416e-06	0.00144268	0.114878	0.999975
Usp1	14893.1	-6.45384e-06	0.00144268	0.800458	0.999975
Mkrn1	21211.2	-6.4486e-06	0.00144265	0.871376	0.999975
Asb15	749.15	-6.44795e-06	0.00144268	0.9387	0.999975
Atxn7l2	158.787	-6.44158e-06	0.00144268	0.0691913	0.999975
Prrc2a	5623.61	-6.43116e-06	0.00144267	0.138844	0.999975
Gon4l	1938.81	-6.43061e-06	0.00144268	0.167446	0.999975
Timm22	885.529	-6.42279e-06	0.00144268	0.82277	0.999975
Dbn1	798.581	-6.4157e-06	0.00144266	0.241389	0.999975
Chchd1	4081.1	-6.41169e-06	0.00144267	0.21718	0.999975
Sh2b1	494.523	-6.41168e-06	0.00144268	0.749793	0.999975
Shisa3	663.945	-6.40896e-06	0.00144268	0.841959	0.999975
Sgsm3	1222.78	-6.39098e-06	0.00144266	0.22886	0.999975
Cyb5b	975.976	-6.3904e-06	0.00144266	0.594137	0.999975
Slc43a2	501.803	-6.38555e-06	0.00144268	0.163655	0.999975
Ppwd1	1210.27	-6.37861e-06	0.00144266	0.114462	0.999975
Mff	11637.3	-6.37695e-06	0.00144264	0.31274	0.999975
Glmp	32.9028	-6.37593e-06	0.0014427	0.927974	0.999975
Palm	121.412	-6.36433e-06	0.00144268	0.0622649	0.999975
Fbxw10	3163.73	-6.3643e-06	0.00144267	0.905501	0.999975
Gm42722	137.46	-6.3637e-06	0.00144269	0.935317	0.999975
Aprt	19251.8	-6.36338e-06	0.00144266	0.507887	0.999975
4933407K13Rik	367.044	-6.35815e-06	0.00144268	0.776872	0.999975
Eif3j1	3303.88	-6.354e-06	0.00144267	0.179955	0.999975
Ptpn20	1690.31	-6.34884e-06	0.00144268	0.76762	0.999975
Elavl4	83.7793	-6.34523e-06	0.00144269	0.489196	0.999975
4933402J10Rik	6035.9	-6.34388e-06	0.00144266	0.435199	0.999975
Paqr7	366.205	-6.34253e-06	0.00144266	0.25758	0.999975
Otud5	348.556	-6.34213e-06	0.00144267	0.15333	0.999975
Cog2	445.837	-6.33335e-06	0.00144267	0.263786	0.999975
Lrpap1	2536.82	-6.32674e-06	0.00144267	0.813981	0.999975
Eif3b	6834.88	-6.32394e-06	0.00144267	0.215419	0.999975
Cfap69	7770.28	-6.32179e-06	0.00144266	0.276372	0.999975
Zdhhc4	3601.84	-6.31754e-06	0.00144267	0.529432	0.999975
Ppp1r13b	762.148	-6.31677e-06	0.00144267	0.226346	0.999975
Lrp5	390.228	-6.30961e-06	0.00144268	0.10879	0.999975
Tmem259	1959.62	-6.30938e-06	0.00144267	0.145135	0.999975
Cfap99	214.587	-6.30528e-06	0.00144268	0.11519	0.999975
Cchcr1	3225.17	-6.29392e-06	0.00144267	0.19073	0.999975
Ccl27a	17267.9	-6.29279e-06	0.00144268	0.120107	0.999975
Lamb3	350.115	-6.2917e-06	0.00144268	0.121335	0.999975
Gm49708	125.223	-6.29164e-06	0.00144269	0.052758	0.999975
Pex6	833.104	-6.28905e-06	0.00144268	0.221573	0.999975
Tmc5	1870.81	-6.28232e-06	0.00144267	0.438462	0.999975
Gm5458	2448.82	-6.28026e-06	0.00144267	0.698133	0.999975
Slc6a16	1031.74	-6.28007e-06	0.00144267	0.17669	0.999975
Dot1l	3212.72	-6.27314e-06	0.00144267	0.172447	0.999975
Tctn2	1498.37	-6.2707e-06	0.00144265	0.32178	0.999975
Sinhcaf	243.52	-6.26139e-06	0.00144268	0.634834	0.999975
Gtf2i	2642.02	-6.25998e-06	0.00144267	0.250711	0.999975
Foxq1	128.827	-6.25903e-06	0.00144268	0.105813	0.999975
Limk1	191.531	-6.25837e-06	0.00144268	0.36503	0.999975
Ppme1	1636.51	-6.25587e-06	0.00144265	0.29032	0.999975
Golga7b	280.805	-6.25259e-06	0.00144268	0.347909	0.999975
Cacna1h	1538.7	-6.24645e-06	0.00144269	0.502797	0.999975
Ptcd2	1334.62	-6.24481e-06	0.00144268	0.842832	0.999975
D730003I15Rik	282.611	-6.24209e-06	0.00144267	0.571823	0.999975
Plekhd1os	394.907	-6.24203e-06	0.00144267	0.151998	0.999975
Homez	1743.9	-6.2405e-06	0.00144267	0.724043	0.999975
Nutm1	982.791	-6.23628e-06	0.00144268	0.165145	0.999975
St7l	1248.12	-6.23353e-06	0.00144266	0.912593	0.999975
Atxn2l	9861.33	-6.23267e-06	0.00144266	0.331389	0.999975
Lrrc36	1900.38	-6.21456e-06	0.00144267	0.148766	0.999975
Dcaf8	3094.82	-6.20746e-06	0.00144267	0.349142	0.999975
Dock6	188.35	-6.20285e-06	0.00144268	0.14308	0.999975
Ascc1	2308.35	-6.20208e-06	0.00144267	0.353896	0.999975
Sntb2	1346.78	-6.20126e-06	0.00144267	0.531097	0.999975
Lats1	418.509	-6.19191e-06	0.00144267	0.895726	0.999975
Gm49077	2391.41	-6.19034e-06	0.00144266	0.380292	0.999975
2810021J22Rik	260.747	-6.18673e-06	0.00144267	0.212855	0.999975
Ly9	89.5777	-6.1773e-06	0.00144269	0.111592	0.999975
Map4k1	4688.71	-6.17548e-06	0.00144268	0.122761	0.999975
Adam15	317.883	-6.17495e-06	0.00144268	0.147035	0.999975
Mthfd2	1105.19	-6.17466e-06	0.00144266	0.226806	0.999975
Spata2	424.577	-6.17308e-06	0.00144269	0.663032	0.999975
Rsph9	7926.19	-6.16905e-06	0.00144266	0.27548	0.999975
Gtse1	167.172	-6.16752e-06	0.00144268	0.561906	0.999975
Tcof1	563.119	-6.16296e-06	0.00144267	0.142934	0.999975
Drc7	1417.5	-6.15674e-06	0.00144267	0.221401	0.999975
Taf9	161.786	-6.15123e-06	0.00144268	0.128347	0.999975
Exoc3l2	249.22	-6.14658e-06	0.00144268	0.230066	0.999975
Josd1	953.039	-6.14506e-06	0.00144267	0.19781	0.999975
Kif3a	5044.32	-6.14319e-06	0.00144267	0.771854	0.999975
Zcchc12	99.2518	-6.13383e-06	0.00144269	0.218644	0.999975
Adcy3	118.419	-6.13355e-06	0.00144269	0.0467887	0.999975
Adamts3	39.7328	-6.13275e-06	0.00144269	0.891979	0.999975
A930018P22Rik	6659.62	-6.13169e-06	0.00144268	0.154191	0.999975
Gm21778	81.5035	-6.12686e-06	0.00144269	0.285327	0.999975
Tdg	182.131	-6.125e-06	0.00144268	0.964049	0.999975
Rrbp1	4358.66	-6.11529e-06	0.00144266	0.210269	0.999975
Slc25a28	1589.11	-6.11396e-06	0.00144267	0.233331	0.999975
Sppl2b	1862.46	-6.11098e-06	0.00144267	0.236774	0.999975
a	199.918	-6.11006e-06	0.00144268	0.108895	0.999975
Ip6k2	476.633	-6.10842e-06	0.00144266	0.287851	0.999975
Rps2	12634.7	-6.10612e-06	0.00144267	0.514017	0.999975
Xrcc1	1732.39	-6.10583e-06	0.00144266	0.322562	0.999975
Ptpn18	212.499	-6.10035e-06	0.00144268	0.152378	0.999975
Ints10	5509.06	-6.09776e-06	0.00144267	0.430377	0.999975
4933406B15Rik	138.575	-6.09748e-06	0.00144268	0.0791267	0.999975
4930535O05Rik	292.214	-6.09574e-06	0.00144269	0.664563	0.999975
Lrrc45	133.211	-6.09048e-06	0.00144268	0.0937888	0.999975
Ctr9	2269.99	-6.08884e-06	0.00144267	0.398538	0.999975
Rnf121	1222.65	-6.08416e-06	0.00144266	0.294074	0.999975
P4ha2	229.095	-6.08197e-06	0.00144268	0.147923	0.999975
Cpeb4	1808.1	-6.08011e-06	0.00144266	0.631904	0.999975
Pcsk4	2156.55	-6.07899e-06	0.00144267	0.192178	0.999975
Ptprs	611.443	-6.07843e-06	0.00144267	0.426344	0.999975
Nfkbil1	1556.25	-6.0771e-06	0.00144267	0.43588	0.999975
Gm2a	2164.28	-6.07414e-06	0.00144267	0.175775	0.999975
Afg3l1	661.187	-6.06039e-06	0.00144266	0.521305	0.999975
Gm49946	247.744	-6.05752e-06	0.00144269	0.0629763	0.999975
Zfp428	1834.51	-6.05305e-06	0.00144267	0.226636	0.999975
Kbtbd11	3232.73	-6.05058e-06	0.00144266	0.278091	0.999975
4930470G03Rik	292.394	-6.04421e-06	0.00144268	0.302948	0.999975
Cep250	400.519	-6.03889e-06	0.00144267	0.171732	0.999975
Tiam1	236.319	-6.03377e-06	0.00144267	0.128408	0.999975
4930549G23Rik	3590.27	-6.03133e-06	0.00144265	0.563012	0.999975
4930539E08Rik	181.565	-6.0261e-06	0.00144268	0.392675	0.999975
Arrdc5	6392.86	-6.02483e-06	0.00144268	0.321833	0.999975
Tmem106a	260.606	-6.02287e-06	0.00144267	0.629498	0.999975
Ubtd1	3749.63	-6.01727e-06	0.00144266	0.35875	0.999975
Pelp1	1609.48	-6.01686e-06	0.00144267	0.205956	0.999975
Gm36594	221.692	-6.01535e-06	0.00144268	0.210712	0.999975
Psmd7	4141.5	-6.01179e-06	0.00144267	0.518456	0.999975
Trim46	335.371	-6.0107e-06	0.00144268	0.105129	0.999975
Erp29	7660.7	-6.00962e-06	0.00144266	0.505077	0.999975
Fam89b	5186.7	-6.009e-06	0.00144267	0.197572	0.999975
Mmel1	2307.73	-6.00898e-06	0.00144268	0.0999249	0.999975
Myo1c	670.898	-6.00619e-06	0.00144267	0.201202	0.999975
Unc119b	677.566	-6.0039e-06	0.00144268	0.15371	0.999975
Smco4	3853	-6.00363e-06	0.00144268	0.208999	0.999975
Gm47875	478.618	-5.99475e-06	0.00144268	0.040249	0.999975
Dohh	1184.84	-5.99353e-06	0.00144268	0.211536	0.999975
Catsper1	1357.5	-5.9902e-06	0.00144266	0.504452	0.999975
Abcd1	208.134	-5.99008e-06	0.00144267	0.169775	0.999975
3110082I17Rik	447.79	-5.97677e-06	0.00144267	0.204911	0.999975
Gba2	704.703	-5.97673e-06	0.00144267	0.43331	0.999975
A430005L14Rik	4737.52	-5.97505e-06	0.00144266	0.386535	0.999975
Cc2d1a	382.116	-5.97132e-06	0.00144267	0.215357	0.999975
Slc35a2	197.531	-5.9707e-06	0.00144268	0.237762	0.999975
Slc2a8	1054.86	-5.96719e-06	0.00144267	0.302944	0.999975
Arfgap3	3200.36	-5.96522e-06	0.00144265	0.332216	0.999975
Spns1	410.795	-5.94631e-06	0.00144268	0.10754	0.999975
Dyrk1b	5495.65	-5.94295e-06	0.00144268	0.803705	0.999975
Gdpd5	120.962	-5.93893e-06	0.00144268	0.0966284	0.999975
Map9	132.091	-5.92842e-06	0.00144268	0.574025	0.999975
Wdr70	2402.68	-5.92621e-06	0.00144265	0.323503	0.999975
Arid3b	956.387	-5.92528e-06	0.00144266	0.232417	0.999975
Gnptab	207.228	-5.92411e-06	0.00144268	0.444516	0.999975
Gm29087	159.929	-5.91535e-06	0.00144268	0.147729	0.999975
Pakap.1	352.388	-5.91456e-06	0.00144268	0.404224	0.999975
Blmh	501.084	-5.91292e-06	0.00144267	0.232001	0.999975
Fam71e2	1653.65	-5.91064e-06	0.00144267	0.284106	0.999975
Sdf2	374.277	-5.90959e-06	0.00144266	0.388549	0.999975
Col2a1	517.664	-5.90505e-06	0.00144268	0.120217	0.999975
Arl4c	363.372	-5.90339e-06	0.00144267	0.221429	0.999975
Peli2	3677.13	-5.90064e-06	0.00144267	0.237585	0.999975
Nme1	3120.01	-5.90024e-06	0.00144266	0.534609	0.999975
Pomgnt1	3236.64	-5.89073e-06	0.00144267	0.225243	0.999975
Serpina1c	3.44221	-5.89001e-06	0.0014427	0.554862	0.999975
Hspbap1	1257.33	-5.88997e-06	0.00144266	0.167174	0.999975
Elf1	206.09	-5.88932e-06	0.00144267	0.741518	0.999975
Pacsin1	509.951	-5.88729e-06	0.00144268	0.171022	0.999975
Bend4	182.695	-5.88639e-06	0.00144268	0.118048	0.999975
Gm17359	6051.7	-5.88432e-06	0.00144266	0.278479	0.999975
Spata31d1a	619.138	-5.88269e-06	0.00144266	0.44406	0.999975
Mdm1	2159.35	-5.88053e-06	0.00144267	0.43838	0.999975
Tesk1	11639.8	-5.88041e-06	0.00144267	0.563729	0.999975
Myh15	241.255	-5.87904e-06	0.00144269	0.489229	0.999975
Tnnt2	204.566	-5.87761e-06	0.0014427	0.765548	0.999975
Tuba3a	37877	-5.87659e-06	0.00144267	0.201564	0.999975
Tdrd9	1609.23	-5.87491e-06	0.00144266	0.251698	0.999975
Bet1l	1342.67	-5.86244e-06	0.00144267	0.204649	0.999975
Elp3	607.576	-5.86172e-06	0.00144266	0.281415	0.999975
Acaa1a	143.367	-5.85764e-06	0.00144268	0.27753	0.999975
Ccdc87	841.318	-5.85288e-06	0.00144267	0.206827	0.999975
Dhrs13	180.324	-5.84519e-06	0.00144268	0.558615	0.999975
Rbm19	366.178	-5.84435e-06	0.00144267	0.165951	0.999975
Cep104	1708.76	-5.84304e-06	0.00144266	0.263754	0.999975
Mrpl54	13961.7	-5.84292e-06	0.00144267	0.778444	0.999975
Pcnx	1227.41	-5.84165e-06	0.00144268	0.167065	0.999975
Ogfod1	337.425	-5.84078e-06	0.00144268	0.20803	0.999975
Gm42670	278.867	-5.83979e-06	0.00144267	0.411451	0.999975
Tbx1	195.78	-5.83949e-06	0.00144269	0.731626	0.999975
Tmem214	2366.73	-5.83931e-06	0.00144267	0.210944	0.999975
Gm9530	97.0441	-5.82962e-06	0.00144268	0.600002	0.999975
Mppe1	132.027	-5.82883e-06	0.00144268	0.879817	0.999975
Rtf1	4720.93	-5.82768e-06	0.00144266	0.308648	0.999975
Gm27195	292.99	-5.82065e-06	0.00144268	0.588627	0.999975
Ppp2r3c	4385.87	-5.82007e-06	0.00144266	0.475571	0.999975
Tango6	122.47	-5.82003e-06	0.00144268	0.155931	0.999975
4930557F10Rik	2544.81	-5.80947e-06	0.00144267	0.730523	0.999975
Pdk2	1709.75	-5.80067e-06	0.00144266	0.210538	0.999975
Slc41a3	1437.67	-5.79783e-06	0.00144266	0.22753	0.999975
Ccnl2	1828.53	-5.7966e-06	0.00144266	0.359566	0.999975
Ercc2	271.032	-5.79512e-06	0.00144268	0.151724	0.999975
Mgat4c	1720.45	-5.79507e-06	0.00144268	0.717183	0.999975
Gm47376	293.444	-5.79106e-06	0.00144269	0.0827735	0.999975
Sash1	162.077	-5.79049e-06	0.00144267	0.151299	0.999975
Sidt2	594.216	-5.79048e-06	0.00144267	0.252646	0.999975
Syt7	127.621	-5.7903e-06	0.00144268	0.151889	0.999975
2410141K09Rik	121.149	-5.78659e-06	0.00144269	0.7783	0.999975
Fer1l5	673.825	-5.78627e-06	0.00144268	0.134137	0.999975
Krtcap3	451.975	-5.78521e-06	0.00144267	0.251819	0.999975
4930448C13Rik	1547	-5.78467e-06	0.00144267	0.800153	0.999975
Gorasp2	10357.2	-5.78438e-06	0.00144266	0.276946	0.999975
Grik5	434.049	-5.77855e-06	0.00144267	0.197019	0.999975
2002-03-01	809.974	-5.77782e-06	0.00144267	0.212296	0.999975
Vstm2a	73.592	-5.77599e-06	0.00144269	0.100686	0.999975
Fgfr1op2	18303.2	-5.77269e-06	0.00144265	0.931705	0.999975
Ccdc148	962.209	-5.77092e-06	0.00144268	0.609606	0.999975
Nav2	590.799	-5.76929e-06	0.00144266	0.290052	0.999975
Gm49217	54.0934	-5.76325e-06	0.00144269	0.658909	0.999975
Hps4	1317.24	-5.7626e-06	0.00144266	0.265172	0.999975
Slc8a1	62.3089	-5.76252e-06	0.00144269	0.0418273	0.999975
Mzt2	8017.29	-5.76103e-06	0.00144266	0.285447	0.999975
2007-09-01	2431.19	-5.74856e-06	0.00144267	0.319236	0.999975
Smpd3	446.214	-5.74061e-06	0.00144267	0.23629	0.999975
Plekhg1	59.893	-5.73571e-06	0.00144269	0.269096	0.999975
Cabin1	898.735	-5.73259e-06	0.00144266	0.232975	0.999975
Tescl	12847.3	-5.7325e-06	0.00144268	0.523022	0.999975
Rpl22	12191.7	-5.7248e-06	0.00144267	0.431724	0.999975
Cep135	1140.88	-5.7247e-06	0.00144268	0.403783	0.999975
Bms1	3159.76	-5.72142e-06	0.00144268	0.352282	0.999975
Zmynd12	2647.44	-5.72071e-06	0.00144266	0.270751	0.999975
Znfx1	549.298	-5.71985e-06	0.00144267	0.189379	0.999975
Ccdc42os	441.746	-5.71966e-06	0.00144267	0.147989	0.999975
Rad9a	124.945	-5.70977e-06	0.00144268	0.119521	0.999975
Gm35060	668.033	-5.70774e-06	0.00144268	0.156792	0.999975
Klc2	917.779	-5.70679e-06	0.00144267	0.29389	0.999975
Mmp14	73.31	-5.70183e-06	0.00144269	0.0741307	0.999975
Hapln2	1597.99	-5.70182e-06	0.00144266	0.282464	0.999975
Acot13	172.744	-5.70134e-06	0.00144269	0.795919	0.999975
Atp6v0a2	339.458	-5.69886e-06	0.00144268	0.754974	0.999975
Tex35	12185.6	-5.69711e-06	0.00144269	0.635769	0.999975
Endod1	115.52	-5.69697e-06	0.00144268	0.134701	0.999975
Ttyh1	169.48	-5.69557e-06	0.00144268	0.142623	0.999975
Sorcs2	326.53	-5.69539e-06	0.00144267	0.234656	0.999975
Tbl3	821.06	-5.69174e-06	0.00144267	0.231072	0.999975
Prpf40b	1032.15	-5.68886e-06	0.00144267	0.228367	0.999975
Prr19	1608.72	-5.68667e-06	0.00144266	0.383959	0.999975
E130309D02Rik	512.415	-5.68557e-06	0.00144267	0.378946	0.999975
E230029C05Rik	1008.15	-5.68413e-06	0.00144268	0.885014	0.999975
Ryr3	112.209	-5.68048e-06	0.00144269	0.35937	0.999975
Nkx6-1	147.788	-5.68047e-06	0.00144268	0.176468	0.999975
Gm50201	185.678	-5.6735e-06	0.00144269	0.934653	0.999975
Map4k2	198.982	-5.66425e-06	0.00144268	0.0841459	0.999975
Naga	300.4	-5.66105e-06	0.00144268	0.297606	0.999975
Eif4ebp2	601.156	-5.66005e-06	0.00144267	0.989804	0.999975
Coro7	184.505	-5.62918e-06	0.00144268	0.36105	0.999975
Cbx7	659.05	-5.62675e-06	0.00144266	0.351585	0.999975
Man2a2	693.664	-5.62154e-06	0.00144269	0.81054	0.999975
Dnajb12	910.542	-5.61995e-06	0.00144266	0.272274	0.999975
Sbno2	148.803	-5.61691e-06	0.00144268	0.175149	0.999975
Ext1	147.068	-5.61358e-06	0.00144268	0.316248	0.999975
Kcnq2	241.825	-5.61232e-06	0.00144268	0.143355	0.999975
Dmrta2	357.681	-5.59113e-06	0.00144269	0.0784765	0.999975
Copz1	911.491	-5.58704e-06	0.00144266	0.823661	0.999975
Brsk2	1031.94	-5.58393e-06	0.00144268	0.314511	0.999975
Arhgap39	425.659	-5.57852e-06	0.00144268	0.193128	0.999975
Phrf1	952.12	-5.57384e-06	0.00144267	0.209286	0.999975
Cep164	3843.69	-5.57169e-06	0.00144267	0.311646	0.999975
Hmgxb4	196.739	-5.57086e-06	0.00144268	0.0931845	0.999975
Lrp8	1032.5	-5.56366e-06	0.00144267	0.214229	0.999975
Itpkc	244.26	-5.56186e-06	0.00144268	0.848989	0.999975
Ptprf	436.434	-5.55882e-06	0.00144266	0.166419	0.999975
Smc1a	298.868	-5.54997e-06	0.00144267	0.744507	0.999975
Kctd10	781.51	-5.54981e-06	0.00144267	0.102261	0.999975
Speer4c	195.02	-5.54495e-06	0.00144268	0.179637	0.999975
Pkd2	288.097	-5.54226e-06	0.00144268	0.207307	0.999975
R3hcc1l	416.311	-5.53983e-06	0.00144268	0.422486	0.999975
Rara	216.052	-5.53731e-06	0.00144268	0.0519421	0.999975
Tubgcp2	1875.13	-5.53601e-06	0.00144266	0.31851	0.999975
Ier5l	330.39	-5.53425e-06	0.00144268	0.102868	0.999975
Tonsl	166.59	-5.53399e-06	0.00144268	0.164136	0.999975
Mrpl2	1318.94	-5.53382e-06	0.00144267	0.515043	0.999975
Ing5	981.721	-5.5329e-06	0.00144265	0.550627	0.999975
Gm15978	497.586	-5.53154e-06	0.00144267	0.240893	0.999975
Dtx2	820.876	-5.5104e-06	0.00144267	0.378446	0.999975
Neurl4	538.822	-5.50986e-06	0.00144267	0.239798	0.999975
Smarca4	2573.48	-5.50768e-06	0.00144268	0.220696	0.999975
Thumpd3	4277.42	-5.50035e-06	0.00144268	0.388575	0.999975
Cpsf1	593.655	-5.49969e-06	0.00144267	0.375734	0.999975
Rnmt	795.363	-5.49926e-06	0.00144266	0.904048	0.999975
Thbs3	423.165	-5.49512e-06	0.00144267	0.139232	0.999975
Gm21149	172.334	-5.4926e-06	0.00144267	0.200172	0.999975
Tut7	1529.32	-5.48844e-06	0.00144268	0.67855	0.999975
Arid3a	933.444	-5.48544e-06	0.00144268	0.155639	0.999975
Icmt	1262.86	-5.48286e-06	0.00144265	0.209011	0.999975
Pard3b	67.2229	-5.48198e-06	0.00144269	0.0603762	0.999975
Spaca5	1538.92	-5.47679e-06	0.00144267	0.896809	0.999975
Srrm1	3369.95	-5.47541e-06	0.00144267	0.923045	0.999975
Gm16677	1339.32	-5.47513e-06	0.00144268	0.155472	0.999975
Gng3	245.629	-5.47159e-06	0.00144268	0.127748	0.999975
Dnah1	2059.76	-5.46981e-06	0.00144267	0.223174	0.999975
4931429L15Rik	848.234	-5.46321e-06	0.00144268	0.150832	0.999975
Coa6	1119.62	-5.46021e-06	0.00144268	0.3567	0.999975
Crnkl1	1873.17	-5.45756e-06	0.00144266	0.24871	0.999975
Mtmr14	651.726	-5.45291e-06	0.00144266	0.406194	0.999975
Uaca	655.653	-5.45081e-06	0.00144267	0.22394	0.999975
Setd1a	509.042	-5.44455e-06	0.00144266	0.355241	0.999975
Brms1l	186.47	-5.44024e-06	0.00144267	0.957216	0.999975
Gm19705	135.051	-5.43176e-06	0.00144268	0.160264	0.999975
Vmn2r27	54.021	-5.43003e-06	0.00144269	0.288009	0.999975
Gm10125	310.783	-5.42684e-06	0.00144267	0.315761	0.999975
Cux1	3766.86	-5.42601e-06	0.00144265	0.354245	0.999975
Csnk1d	3706.72	-5.42217e-06	0.00144267	0.247138	0.999975
Ankrd13a	2525.08	-5.42171e-06	0.00144267	0.301082	0.999975
Gm9828	3895.25	-5.4216e-06	0.00144266	0.194055	0.999975
Gatad1	6898.55	-5.41785e-06	0.00144265	0.629997	0.999975
Ctcfl	235.901	-5.41511e-06	0.00144268	0.102544	0.999975
Rabac1	8031.75	-5.41469e-06	0.00144268	0.919389	0.999975
Col5a1	185.19	-5.41336e-06	0.00144268	0.331829	0.999975
Kri1	440.176	-5.41232e-06	0.00144268	0.1967	0.999975
Ccdc66	1427.42	-5.41155e-06	0.00144268	0.92403	0.999975
Rhov	535.689	-5.40891e-06	0.00144266	0.301753	0.999975
Thap12	358.196	-5.40419e-06	0.00144268	0.570994	0.999975
Gpank1	2876.56	-5.39988e-06	0.00144266	0.38947	0.999975
4932429P05Rik	412.693	-5.39939e-06	0.00144268	0.911926	0.999975
Abhd17a	7340.1	-5.39888e-06	0.00144266	0.369249	0.999975
Tspan33	572.925	-5.39467e-06	0.00144267	0.638145	0.999975
Laptm5	70.9443	-5.39417e-06	0.00144269	0.635141	0.999975
Gnaz	219.23	-5.39071e-06	0.00144268	0.0211179	0.999975
Prex1	123.032	-5.38807e-06	0.00144268	0.168365	0.999975
Sesn2	132.422	-5.38108e-06	0.00144268	0.152277	0.999975
Ccdc146	3189.01	-5.37004e-06	0.00144267	0.463301	0.999975
Lysmd1	440.95	-5.3631e-06	0.00144267	0.535918	0.999975
Bpi	1126.91	-5.3621e-06	0.00144266	0.296658	0.999975
Efna2	60.3199	-5.3618e-06	0.00144269	0.537458	0.999975
Klhl11	731.423	-5.36104e-06	0.00144266	0.316421	0.999975
Runx3	258.432	-5.35996e-06	0.00144268	0.176267	0.999975
Akt1	252.151	-5.35618e-06	0.00144268	0.18988	0.999975
Ubap2	4683.21	-5.3452e-06	0.00144266	0.703665	0.999975
Lurap1	2602.48	-5.34435e-06	0.00144268	0.338184	0.999975
A430108G06Rik	177.801	-5.33696e-06	0.00144268	0.296339	0.999975
Rsph3a	2101.79	-5.33653e-06	0.00144268	0.14185	0.999975
Ano1	100.708	-5.33388e-06	0.00144269	0.0819125	0.999975
Aven	8396.17	-5.33378e-06	0.00144265	0.426036	0.999975
Gripap1	721.445	-5.33187e-06	0.00144267	0.295595	0.999975
Zfp637	236.146	-5.32567e-06	0.00144267	0.744517	0.999975
Ccdc105	5387.95	-5.32319e-06	0.00144268	0.123643	0.999975
Gm49041	267.73	-5.32114e-06	0.00144267	0.360723	0.999975
Prpf19	684.453	-5.31962e-06	0.00144267	0.670419	0.999975
Tmed1	349.856	-5.31641e-06	0.00144267	0.223702	0.999975
Vav1	905.668	-5.31533e-06	0.00144267	0.818459	0.999975
Trafd1	6566.33	-5.31335e-06	0.00144267	0.245226	0.999975
Ppp6r2	1169.11	-5.31306e-06	0.00144268	0.163121	0.999975
Aco2	2720.41	-5.3097e-06	0.00144266	0.628285	0.999975
Exosc10	1301.82	-5.30893e-06	0.00144267	0.278115	0.999975
Usp2	13949	-5.30788e-06	0.00144267	0.251331	0.999975
Psmb2	3551.78	-5.30176e-06	0.00144265	0.606128	0.999975
Efcab12	1173.96	-5.2935e-06	0.00144267	0.241546	0.999975
Gm35386	215.339	-5.29166e-06	0.00144268	0.908306	0.999975
Haglr	840.078	-5.29061e-06	0.00144269	0.925289	0.999975
Gins2	1187.63	-5.29039e-06	0.00144266	0.675782	0.999975
Psmg2	2656.49	-5.29028e-06	0.00144266	0.596455	0.999975
Mtg2	195.723	-5.2881e-06	0.00144268	0.920706	0.999975
Myh10	1341.6	-5.28502e-06	0.00144268	0.361325	0.999975
Sh3pxd2a	41.5282	-5.28207e-06	0.00144269	0.0803954	0.999975
Ccnd1	451.728	-5.28154e-06	0.00144267	0.250315	0.999975
Ppm1g	15290.5	-5.2801e-06	0.00144265	0.5224	0.999975
Ccdc181	8726.03	-5.27994e-06	0.00144267	0.485427	0.999975
Cdipt	559.196	-5.27941e-06	0.00144267	0.222664	0.999975
Gpm6b	100.569	-5.27933e-06	0.00144269	0.0467561	0.999975
Zcchc8	2411.01	-5.27872e-06	0.00144266	0.24392	0.999975
Defb33	3088.95	-5.27292e-06	0.00144269	0.624891	0.999975
Pmfbp1	8299.57	-5.27176e-06	0.00144267	0.796489	0.999975
Scmh1	1390.26	-5.267e-06	0.00144266	0.6283	0.999975
Cfap61	1083.95	-5.26354e-06	0.00144265	0.361806	0.999975
Mtm1	198.45	-5.26114e-06	0.00144267	0.194525	0.999975
Rundc1	148.132	-5.25562e-06	0.00144268	0.220258	0.999975
Cog8	2061.38	-5.25281e-06	0.00144267	0.284388	0.999975
Imp3	1460.3	-5.25199e-06	0.00144266	0.335918	0.999975
Rnf10	5203	-5.24783e-06	0.00144267	0.204902	0.999975
Fbxl19	410.587	-5.24554e-06	0.00144266	0.248222	0.999975
Aldh7a1	237.854	-5.24435e-06	0.00144269	0.329537	0.999975
Prox2	1159.46	-5.24309e-06	0.00144267	0.22383	0.999975
Ccne1	216.848	-5.24112e-06	0.00144267	0.654968	0.999975
Kcnu1	1052.06	-5.23996e-06	0.00144267	0.267303	0.999975
Stxbp2	1213.23	-5.23872e-06	0.00144267	0.311658	0.999975
Gse1	108.159	-5.23491e-06	0.00144268	0.110494	0.999975
Pom121l2	667.906	-5.22881e-06	0.00144267	0.286648	0.999975
Dync1h1	3789.86	-5.22784e-06	0.00144268	0.20509	0.999975
Vmp1	1038.25	-5.22593e-06	0.00144267	0.304622	0.999975
Rab11fip1	142.914	-5.22521e-06	0.00144268	0.170662	0.999975
Mtcl1	94.6703	-5.22485e-06	0.00144269	0.0927118	0.999975
Pmm1	464.617	-5.22222e-06	0.00144268	0.363984	0.999975
Arhgef2	2279.91	-5.20778e-06	0.00144267	0.38073	0.999975
Rassf7	369.818	-5.20353e-06	0.00144267	0.846667	0.999975
Dhx32	766.177	-5.20127e-06	0.00144266	0.370297	0.999975
Spr	102.075	-5.20099e-06	0.00144269	0.347555	0.999975
Syf2	3471.5	-5.19871e-06	0.00144266	0.369104	0.999975
Gm27017	388.351	-5.19861e-06	0.00144268	0.115288	0.999975
1700095B10Rik	3037.98	-5.19833e-06	0.00144267	0.746118	0.999975
Dzip1	4434.71	-5.19076e-06	0.00144266	0.338807	0.999975
Fam219a	675.038	-5.18996e-06	0.00144267	0.336396	0.999975
Rfng	126.255	-5.18927e-06	0.00144268	0.72365	0.999975
Slfn3	98.7296	-5.18781e-06	0.00144269	0.411734	0.999975
H2al1b	646.642	-5.18763e-06	0.00144268	0.845677	0.999975
Wdr24	361.517	-5.18717e-06	0.00144267	0.279978	0.999975
Ccdc180	1616.66	-5.18176e-06	0.00144267	0.258947	0.999975
Tent5b	975.938	-5.17668e-06	0.00144267	0.265665	0.999975
Samt2	491.754	-5.17287e-06	0.00144268	0.772169	0.999975
Fam187a	460.815	-5.1728e-06	0.00144268	0.303952	0.999975
Mul1	4359.22	-5.17253e-06	0.00144266	0.350014	0.999975
Pom121	2457.81	-5.17085e-06	0.00144267	0.25723	0.999975
Mvk	369.132	-5.16906e-06	0.00144268	0.39089	0.999975
Tyw1	537.904	-5.16487e-06	0.00144267	0.295912	0.999975
Xab2	1245.69	-5.16439e-06	0.00144267	0.242936	0.999975
Mthfsd	813.189	-5.16175e-06	0.00144265	0.438288	0.999975
Gpd2	7428.15	-5.15729e-06	0.00144268	0.956844	0.999975
Aldh16a1	140.931	-5.15692e-06	0.00144268	0.697416	0.999975
1700067P10Rik	10006.9	-5.14926e-06	0.00144267	0.936245	0.999975
Dag1	423.743	-5.14846e-06	0.00144268	0.353683	0.999975
Atxn7l3	315.666	-5.14832e-06	0.00144268	0.18983	0.999975
Ncln	800.324	-5.14682e-06	0.00144268	0.179902	0.999975
Gm12434	1192.66	-5.14431e-06	0.00144268	0.676067	0.999975
Rab14	2879.27	-5.14382e-06	0.00144265	0.602406	0.999975
Kcng4	390.479	-5.14093e-06	0.00144268	0.799052	0.999975
Lipf	124.236	-5.13978e-06	0.00144269	0.856774	0.999975
Patz1	93.6946	-5.13484e-06	0.00144268	0.117436	0.999975
Exosc5	20618.6	-5.13195e-06	0.00144266	0.340653	0.999975
Synrg	1278.07	-5.13036e-06	0.00144267	0.174316	0.999975
Fars2	3395.3	-5.1298e-06	0.00144267	0.398298	0.999975
Slc41a1	265.583	-5.12854e-06	0.00144267	0.270663	0.999975
Tipin	2769.42	-5.12509e-06	0.00144266	0.301885	0.999975
Tmem203	1842.15	-5.12419e-06	0.00144266	0.538741	0.999975
Zfp414	219.332	-5.12303e-06	0.00144267	0.24924	0.999975
Cops4	9415.32	-5.12274e-06	0.00144265	0.288501	0.999975
Pigc	958.078	-5.1221e-06	0.00144265	0.549646	0.999975
Map3k5	214.359	-5.11902e-06	0.00144268	0.362359	0.999975
Hip1	427.931	-5.10971e-06	0.00144268	0.198508	0.999975
Ano6	83.9264	-5.10635e-06	0.00144268	0.416862	0.999975
Cep95	1229.79	-5.10566e-06	0.00144267	0.917509	0.999975
1700025D23Rik	523.302	-5.10534e-06	0.00144268	0.65864	0.999975
Lypd10	2667.61	-5.10285e-06	0.00144268	0.667347	0.999975
Igf2bp1	273.864	-5.10112e-06	0.00144267	0.318483	0.999975
Atg9a	3386.61	-5.09666e-06	0.00144266	0.491243	0.999975
Pdap1	7261.04	-5.09229e-06	0.00144267	0.633596	0.999975
Rplp2	23721.3	-5.08651e-06	0.00144267	0.242487	0.999975
Acox1	275.503	-5.08318e-06	0.00144267	0.261628	0.999975
Ppan	687.106	-5.08168e-06	0.00144268	0.219715	0.999975
4933408J17Rik	528.657	-5.07934e-06	0.00144267	0.441205	0.999975
Rnf32	14962.5	-5.07489e-06	0.00144265	0.842858	0.999975
Mapk14	177.326	-5.07268e-06	0.00144267	0.479928	0.999975
Prdm16	115.705	-5.07216e-06	0.00144268	0.1679	0.999975
Klc4	440.483	-5.0665e-06	0.00144267	0.251933	0.999975
Rasip1	237.182	-5.06115e-06	0.00144268	0.17692	0.999975
Gm49066	229.823	-5.05669e-06	0.00144267	0.282087	0.999975
Trpm6	495.566	-5.0517e-06	0.00144267	0.394045	0.999975
Derl1	2981.15	-5.05055e-06	0.00144266	0.341068	0.999975
Gm41336	458.654	-5.04538e-06	0.00144266	0.11176	0.999975
Smpd2	232.269	-5.04434e-06	0.00144268	0.175917	0.999975
Gm36634	210.953	-5.04305e-06	0.00144269	0.566327	0.999975
Reln	183.103	-5.04182e-06	0.00144267	0.227281	0.999975
Nos1	55.7965	-5.04089e-06	0.00144269	0.084688	0.999975
Bcl11a	699.185	-5.03781e-06	0.00144267	0.836309	0.999975
Ddo	503.63	-5.03633e-06	0.00144268	0.338718	0.999975
Cdh13	169.124	-5.03549e-06	0.00144268	0.269106	0.999975
Dhx35	210.055	-5.03179e-06	0.00144268	0.208022	0.999975
Slc5a3	318.348	-5.02828e-06	0.00144267	0.849202	0.999975
Eid2b	2119.64	-5.02786e-06	0.00144267	0.325045	0.999975
Hmgcr	2999.75	-5.02751e-06	0.00144266	0.30608	0.999975
Reep1	235.559	-5.02092e-06	0.00144269	0.0619527	0.999975
Gm6408	337.98	-5.02077e-06	0.00144267	0.675227	0.999975
Mpv17	154.585	-5.02019e-06	0.00144268	0.18543	0.999975
Pdgfa	652.356	-5.01988e-06	0.00144267	0.28214	0.999975
Tm9sf4	1332.26	-5.01959e-06	0.00144265	0.369161	0.999975
Get4	2296.21	-5.01713e-06	0.00144266	0.337079	0.999975
Ralgds	2724.02	-5.01451e-06	0.00144267	0.367346	0.999975
Arhgap27os2	90.9343	-5.01028e-06	0.00144268	0.141253	0.999975
Ogfod2	816.644	-5.00889e-06	0.00144266	0.379253	0.999975
1810009A15Rik	232.827	-5.00688e-06	0.00144269	0.0829417	0.999975
Snhg8	2455.03	-5.00549e-06	0.00144268	0.217525	0.999975
Slco6d1	2409.73	-5.00268e-06	0.00144267	0.538681	0.999975
Hist1h2ap	636.564	-4.99832e-06	0.00144269	0.0242596	0.999975
AC150683.1	177.811	-4.99753e-06	0.00144268	0.251285	0.999975
Mok	3839.02	-4.9937e-06	0.00144266	0.328031	0.999975
Erf	274.103	-4.99191e-06	0.00144267	0.232317	0.999975
Pus7l	146.302	-4.99138e-06	0.00144268	0.615233	0.999975
Tdp1	2330.34	-4.98899e-06	0.00144266	0.38916	0.999975
Ggnbp1	58069.1	-4.98831e-06	0.00144267	0.244956	0.999975
Rapsn	656.718	-4.98401e-06	0.00144268	0.475628	0.999975
Zfp296	403.812	-4.98238e-06	0.00144267	0.261196	0.999975
Zfp217	1753.7	-4.98e-06	0.00144266	0.979885	0.999975
Cpsf3	706.107	-4.97444e-06	0.00144266	0.629502	0.999975
Pus1	169.112	-4.96863e-06	0.00144268	0.196696	0.999975
Stard3	252.346	-4.96692e-06	0.00144267	0.252506	0.999975
Tnik	94.3777	-4.9666e-06	0.00144268	0.15598	0.999975
Slc25a44	225.5	-4.96575e-06	0.00144268	0.15169	0.999975
Pigo	873.978	-4.96226e-06	0.00144267	0.267624	0.999975
Tpgs1	1243.86	-4.96225e-06	0.00144267	0.31438	0.999975
2410131K14Rik	122.821	-4.96107e-06	0.00144268	0.207374	0.999975
Hgh1	1295.78	-4.95809e-06	0.00144266	0.732621	0.999975
Cln6	744.48	-4.95305e-06	0.00144266	0.868662	0.999975
C2cd4b	449.134	-4.95198e-06	0.00144268	0.199647	0.999975
Ubxn1	9651.68	-4.95177e-06	0.00144265	0.379483	0.999975
Lrp12	245.782	-4.94176e-06	0.00144267	0.752401	0.999975
Zbtb48	465.333	-4.94053e-06	0.00144266	0.356367	0.999975
Map1b	540.321	-4.93665e-06	0.00144267	0.241878	0.999975
Ankhd1	2013.1	-4.9352e-06	0.00144267	0.942643	0.999975
Fat1	234.255	-4.93472e-06	0.00144267	0.3	0.999975
Atcayos	552.01	-4.93374e-06	0.00144268	0.341484	0.999975
Hist1h2bm	120.182	-4.93239e-06	0.00144268	0.317621	0.999975
Tbc1d15	5125.29	-4.92864e-06	0.00144266	0.464159	0.999975
Rbakdn	108668	-4.9279e-06	0.00144266	0.366508	0.999975
Fam205a1	216.244	-4.92095e-06	0.00144268	0.176306	0.999975
1500032F14Rik	113.914	-4.92092e-06	0.00144268	0.162392	0.999975
Lrrc49	1329.46	-4.92075e-06	0.00144267	0.329687	0.999975
Plekha4	556.69	-4.92002e-06	0.00144267	0.236326	0.999975
Ptch2	380.079	-4.91965e-06	0.00144268	0.232734	0.999975
Tfpt	636.364	-4.91942e-06	0.00144268	0.270938	0.999975
Stk11	3186.2	-4.91755e-06	0.00144267	0.310541	0.999975
Tomm40	897.249	-4.91405e-06	0.00144268	0.220204	0.999975
Med27	969.62	-4.91231e-06	0.00144266	0.27376	0.999975
4930587E11Rik	419.435	-4.9118e-06	0.00144267	0.689286	0.999975
Me2	452.931	-4.90982e-06	0.00144267	0.714413	0.999975
Rreb1	280.572	-4.90388e-06	0.00144267	0.501186	0.999975
Brd4	688.331	-4.90359e-06	0.00144267	0.319156	0.999975
Top3a	421.112	-4.9001e-06	0.00144268	0.152808	0.999975
Stkld1	2171.16	-4.89373e-06	0.00144265	0.578992	0.999975
Rnf144b	331.52	-4.88639e-06	0.00144269	0.685618	0.999975
Spocd1	92.1961	-4.88613e-06	0.00144268	0.14627	0.999975
Ttll5	3025.92	-4.88306e-06	0.00144267	0.224943	0.999975
Dapk3	1069.92	-4.88291e-06	0.00144267	0.49627	0.999975
Mtor	1437.81	-4.88261e-06	0.00144267	0.575896	0.999975
Gm48837	296.316	-4.88228e-06	0.00144268	0.216454	0.999975
Slc4a2	836.882	-4.8797e-06	0.00144268	0.18472	0.999975
Gm15559	287.603	-4.87768e-06	0.00144268	0.234462	0.999975
Sema4c	106.607	-4.87123e-06	0.00144268	0.177723	0.999975
Trim69	7408.87	-4.87075e-06	0.00144266	0.712191	0.999975
Dhx9	1472.13	-4.86977e-06	0.00144268	0.38183	0.999975
Eid1	327.74	-4.86913e-06	0.00144268	0.654285	0.999975
Pex10	207.456	-4.86854e-06	0.00144269	0.0942324	0.999975
Slx1b	102.832	-4.86738e-06	0.00144268	0.157081	0.999975
Ush2a	111.894	-4.86665e-06	0.00144268	0.149261	0.999975
9530082P21Rik	378.603	-4.86621e-06	0.00144267	0.262342	0.999975
Scrn2	105.607	-4.86402e-06	0.00144269	0.13534	0.999975
Naa80	2824.57	-4.86397e-06	0.00144268	0.174821	0.999975
4933432K03Rik	2364.28	-4.86367e-06	0.00144268	0.142011	0.999975
Ddx47	660.357	-4.86222e-06	0.00144267	0.289595	0.999975
Mia2	1032.36	-4.85915e-06	0.00144267	0.671089	0.999975
Ccdc71	651.725	-4.85392e-06	0.00144267	0.289221	0.999975
Prps1l1	18181.3	-4.84899e-06	0.00144266	0.470864	0.999975
Mier3	1459.76	-4.84501e-06	0.00144267	0.907446	0.999975
Cdk2ap2	437.338	-4.84476e-06	0.00144268	0.505049	0.999975
Cemip	546.956	-4.84283e-06	0.00144267	0.494981	0.999975
Gpn1	1030.98	-4.83859e-06	0.00144267	0.281816	0.999975
Sac3d1	1243.45	-4.83843e-06	0.00144265	0.430219	0.999975
Pgf	132.746	-4.83766e-06	0.00144268	0.161366	0.999975
Fbxo42	336.231	-4.83386e-06	0.00144267	0.318121	0.999975
Adgrf3	112.104	-4.83321e-06	0.00144268	0.137916	0.999975
Trim35	366.546	-4.83067e-06	0.00144266	0.341732	0.999975
Dnah10	888.807	-4.8283e-06	0.00144268	0.172101	0.999975
Gm31881	573.911	-4.82668e-06	0.00144267	0.402908	0.999975
Rnpep	725.203	-4.82391e-06	0.00144268	0.0911622	0.999975
Pkn2	2326.72	-4.8227e-06	0.00144266	0.317393	0.999975
Sergef	131.572	-4.82147e-06	0.00144268	0.619692	0.999975
Kit	341.053	-4.8203e-06	0.00144268	0.190043	0.999975
Chrna5	336.803	-4.82018e-06	0.00144268	0.433918	0.999975
Plekhm1	144.201	-4.82006e-06	0.00144268	0.237572	0.999975
Ckap4	3221.85	-4.81242e-06	0.00144266	0.349401	0.999975
Gm14966	1218.51	-4.80948e-06	0.00144267	0.810855	0.999975
Cd72	248.984	-4.80832e-06	0.00144269	0.145142	0.999975
Fbll1	209.509	-4.80513e-06	0.00144268	0.233371	0.999975
Slc44a2	123.547	-4.80211e-06	0.00144268	0.149924	0.999975
Fryl	221.399	-4.80094e-06	0.00144268	0.146374	0.999975
Smarcd2	649.652	-4.79907e-06	0.00144267	0.346475	0.999975
Hhatl	172.314	-4.79198e-06	0.00144268	0.230773	0.999975
Gm49442	480.349	-4.79106e-06	0.00144267	0.276556	0.999975
Cul5	4052.9	-4.79065e-06	0.00144265	0.972044	0.999975
Plk2	168.03	-4.78507e-06	0.00144268	0.227563	0.999975
4930484H19Rik	915.461	-4.78298e-06	0.00144267	0.458539	0.999975
Plxna1	95.8018	-4.78118e-06	0.00144269	0.105715	0.999975
Cox6b2	36201.8	-4.78092e-06	0.00144266	0.373908	0.999975
Ddx46	7412.03	-4.78081e-06	0.00144267	0.279171	0.999975
Sap25	157.768	-4.77844e-06	0.00144268	0.227512	0.999975
Dpysl5	1089.54	-4.77657e-06	0.00144268	0.753964	0.999975
Gm11767	547.731	-4.77593e-06	0.00144267	0.287415	0.999975
Mgrn1	157.947	-4.77517e-06	0.00144267	0.27041	0.999975
Tnpo1	1467.79	-4.77411e-06	0.00144267	0.828116	0.999975
Brf1	1083.51	-4.77386e-06	0.00144267	0.28408	0.999975
Myo6	337.078	-4.77154e-06	0.00144267	0.253033	0.999975
Ajuba	70.3357	-4.76771e-06	0.00144269	0.0906032	0.999975
Gm10475	106.395	-4.75937e-06	0.00144268	0.961243	0.999975
Dym	1537.38	-4.75732e-06	0.00144267	0.349134	0.999975
Actr1a	2588.97	-4.7542e-06	0.00144266	0.408664	0.999975
Ino80e	2011.56	-4.75306e-06	0.00144266	0.48819	0.999975
Gfod2	101.91	-4.7523e-06	0.00144268	0.531487	0.999975
Prorp	189.363	-4.75116e-06	0.00144268	0.30233	0.999975
Gm11520	313.38	-4.75084e-06	0.00144268	0.362798	0.999975
Mt2	27315.7	-4.74852e-06	0.00144268	0.245484	0.999975
Il17rd	265.738	-4.74842e-06	0.00144267	0.307624	0.999975
Psmd3	1484.42	-4.74834e-06	0.00144267	0.299599	0.999975
Acap3	80.1633	-4.74775e-06	0.00144268	0.0876552	0.999975
Trappc4	3320.93	-4.74667e-06	0.00144267	0.356056	0.999975
Sptb	79.6766	-4.7459e-06	0.00144269	0.59515	0.999975
Myo1b	120.33	-4.74524e-06	0.00144268	0.578266	0.999975
Msi2	3342.45	-4.74509e-06	0.00144266	0.377778	0.999975
Scyl1	366.726	-4.74445e-06	0.00144267	0.264503	0.999975
Gm32913	70.3191	-4.74326e-06	0.00144269	0.426375	0.999975
Crocc	123.826	-4.74296e-06	0.00144268	0.233258	0.999975
Mbnl2	313.921	-4.74232e-06	0.00144268	0.2538	0.999975
Camta2	136.933	-4.74081e-06	0.00144268	0.209019	0.999975
Tekt3	7413.49	-4.74073e-06	0.00144266	0.361068	0.999975
4933406F09Rik	729.096	-4.74059e-06	0.00144268	0.143587	0.999975
Spsb2	2361.63	-4.73925e-06	0.00144268	0.266128	0.999975
Bcas3	511.009	-4.7386e-06	0.00144267	0.518329	0.999975
[truncated: 21,369 more rows]

## Sheet: Table S3
Characterization of the human study population (n=3431 trios)
	Mean	SD	Min	Max
Age	9.3	5.18	0.1	24
BMI SDS	0.58	1.4	-4.22	5.86
BMI	20.4	6.6	11.3	65.1
Maternal BMI	25.8	5.99	16.2	64.5
Paternal BMI	26.6	4.58	16.3	63.7

## Sheet: Table S4
Sperm and metabolic informations of the sperm donors (n=18)
Sample_ID	Age (aver)	BMI	Waist Circumference (cm)	Body Fat (%) (DXA)	Motile Sperm (%)	Total Sperm (mill./ml)	Total Chol (mmol/l)	LDL (mmol/l)	HDL (mmol/l)	Trigly (mmol/ l)	Glucose (mmol/l)	Insulin (mU/l)	TSH (mU/l)	T4 (pmol/l)	B-HbA1c (mmol/mol)	Intima Media Thickness
DMR1134	20	25.7	86	26.6	82	154	5.3	3.7	1.59	0.8	5.3	9	3.5	15.7	33	0.47
DMR1153		26.3	99.6	26.6	71	33.5	2.2	1.1	0.96	0.6	6.3	20	2	16.7	33	0.47
DMR1154		19.8	74.4	20.2	75	125	3.6	2.3	1.23	1	5.8	16	3.6	20	33	0.43
DMR1159		21	70.1	NA	73	46.5	4.1	2	2.13	0.9	5.5	11	5.9	16.3	30	NA
DMR1162		30.3	95.3	28.3	54	78.5	3.9	2.8	1.01	1.1	5.9	14	2.5	19.4	36	0.42
DMR1171		20.3	77.5	NA	73	174.5	4.8	3.3	1.12	2	5.7	9	2.3	17.6	26	0.45
DMR1172		22.5	82.8	24.6	86	207	3.7	2	1.52	0.6	5.7	11	2.7	15.6	32	NA
DMR1184		22.7	79	20.9	77	124.5	4.3	2.6	1.44	0.7	5.2	4	3.1	18.1	30	0.53
DMR1194		21.8	75.8	20	76	74	NA	NA	NA	NA	NA	NA	3.1	16.9	32	0.47
DMR1195		21	75	21.3	56	159	4.2	2.7	1.25	0.9	5.5	8	2.7	21.9	31	0.44
DMR1200		19.7	72.4	20.9	87	36.5	4	2.3	1.54	0.7	5.3	7	4.4	18.3	32	0.37
DMR1202		25.4	91.6	27.3	63	65.5	5.3	3.1	1.56	2.4	5.1	13	2	16.2	34	NA
DMR1214		21.9	75.7	21.2	75	71	3.8	2.4	1.31	0.7	5.5	13	1.7	17.1	34	0.39
DMR1215		20.8	74.8	18.8	72	41	3.4	1.8	1.34	1.3	5	13	2.3	16.5	36	0.51
DMR1232		25.4	88.5	28.5	80	61.5	3.9	2.7	1.11	1.2	5.4	14	3.4	17.5	32	0.38
DMR1233		26.6	82.9	23	76	83	3.9	2.1	1.81	0.7	5.5	11	6.8	19	34	0.39
DMR1235		26	85.6	20.7	63	103	2.8	1.3	1.46	0.8	5.3	9	1.3	17.5	32	0.56
DMR1252		31.7	100.4	30.3	55	134	3.4	2	1.21	0.7	5.4	16	1.3	18.1	29	NA
	Sperm parameters

## Sheet: Table S5
List of selected genes for IMPC analysis
Gene ID_mating scheme (het x het where not specifically stated)_wt offspring phenotyped gender_phenotyping center
Baseline = center-based Ctrl
Gene
Baseline_BCM
Baseline_HMGU
Baseline_ICS
Baseline_JAX
Baseline_MARC
Baseline_MRCHarwell
Baseline_RBRC
Baseline_average
Aars2 _ female _ MARC
Aars2 _ male _ MARC
Akr7a5 _ female _ HMGU
Akr7a5 _ male _ HMGU
Atp12a _ female _ UC Davis
Atp12a _ male _ UC Davis
Atp6v0a4 _ female _ RBRC
Atp6v0a4 _ male _ RBRC
Atp6v1e1 _ female _ RBRC
Atp6v1e1 _ male _ RBRC
Chchd1 _ female _ TCP
Chchd1 _ male _ TCP
Cox15 _ female _ UC Davis
Cox4i1 _ female _ TCP
Cox4i1 _ male _ TCP
Ddx6 _ female _ UC Davis
Ddx6 _ male _ UC Davis
Dnm2 _ female _ UC Davis
Fam32a _ male _ UC Davis
Fth1 _ female _ UC Davis
Fth1 _ male _ UC Davis
Gfm2 _ male _ UC Davis
Gh _ female _ UC Davis
Gh _ male _ UC Davis
Idi1 _ female _ HMGU
Idi1 _ male _ HMGU
Krt5 _ male _ UC Davis
Mpv17l2 _ female _ UC Davis
Mpv17l2 _ male _ UC Davis
Mtpap _ female _ UC Davis
Myc _ female _ KMPC
Myc _ male _ KMPC
Ndufa10 _ female _ HMGU
Ndufa10 _ male _ HMGU
Pccb _ female _ UC Davis
Pccb _ male _ UC Davis
Pdss1 _ female _ UC Davis
Plekhf1 _ female _ WTSI
Plekhf1 _ male _ WTSI
Pold3 _ male _ WTSI
Polrmt _ male _ UC Davis
Rab32 _ female _ UC Davis
Rab32 _ male _ UC Davis
Ranbp2 _ female _ UC Davis
Ranbp2 _ male _ UC Davis
Rhbdl1 _ female _ TCP
Rhbdl1 _ male _ TCP
Rhbdl3 _ female _ MRC Harwell
Rhbdl3 _ male _ MRC Harwell
Romo1 _ female _ KMPC
Romo1 _ male _ KMPC
Rsad1 _ female _ TCP
Rsad1 _ male _ TCP
Sirt1 _ male _ MRC Harwell
Ssbp1 _ female _ WTSI
Thg1l _ female _ HMGU
Thg1l _ male _ HMGU
Tyms _ female _ RBRC
Tyms _ male _ RBRC
Vps25 _ female _ TCP
Vps25 _ male _ TCP
Atad3a _ Het x WT _ male
Col4a3bp _ Het x WT _ female
Coq4 _ Het x WT _ female
Coq4 _ Het x WT _ male
Coq4 _ WT x Het _ female
Dhodh _ Het x WT _ female
Dynll1 _ WT x Het _ female
Elac2 _ Het x WT _ male
Fyn _ Het x WT _ male
Fyn _ WT x Het _ female
Fyn _ WT x Het _ male
Gbf1 _ Het x WT _ female
Gldc _ Het x WT _ female
Gtpbp3 _ Het x WT _ female
Gtpbp3 _ Het x WT _ male
Gtpbp3 _ WT x Het _ female
Gtpbp3 _ WT x Het _ male
Mrpl23 _ Het x WT _ female
Mrpl23 _ Het x WT _ male
Mrpl23 _ WT x Het _ male
Mrps21 _ Het x WT _ male
Mrps5 _ Het x WT _ female
Mrps5 _ WT x Het _ female
Mrps5 _ WT x Het _ male
Ndufb8 _ Het x WT _ female
Ndufb8 _ Het x WT _ male
Nubpl _ Het x WT _ male
Ogdh _ Het x WT _ female
Ogdh _ WT x Het _ female
Ogdh _ WT x Het _ male
Pam16 _ Het x WT _ female
Pam16 _ Het x WT _ male
Pam16 _ WT x Het _ female
Pitrm1 _ WT x Het _ female
Pitrm1 _ WT x Het _ male
Plekhf1 _ Het x WT _ male
Pold3 _ Het x WT _ male
Sdhc _ Het x WT _ male
Slc25a20 _ Het x WT _ female
Slc25a20 _ Het x WT _ male
Ssbp1 _ Het x WT _ female
Ssbp1 _ Het x WT _ male
Traf6 _ Het x WT _ female
Traf6 _ Het x WT _ male
Traf6 _ WT x Het _ female
Tsfm _ Het x WT _ female
Tsfm _ Het x WT _ male
Tsfm _ WT x Het _ female

## Sheet: Table S6
Multiple regression analysis for children's BMI SDS
	b*	SE	b	SE	t	p-value	R-square
constant			-4.013	0.132	-30.4	< 10-4
Maternal BMI	0.36	0.015	0.085	0.004	24	< 10-4	0.204
Paternal BMI	0.25	0.015	0.076	0.005	16.3	< 10-4	0.065
Age	0.15	0.015	0.041	0.004	10.4	< 10-4	0.023
Stepwise forward model was applied for multiple regression analysis. R-square for the model was 0,29

## Sheet: Table S7
Analysis of polygenic association of kids BMI
Without adjustment for relatedness
trait	beta_mom	pval_mom	expvar_mom	beta_dad	pval_dad	expvar_dad
BW.SDS	0.891	3.36e-12	3.38	0.282	0.0923	0.161
BL.SDS	0.536	5.23e-06	1.52	0.223	0.149	0.121
BMI.SDS	2.56	2.01e-72	20.5	2.52	1.01e-43	7.31
With adjustment for relatedness
trait	beta_adj_mom	pval_adj_mom	expvar_adj_mom	beta_adj_dad	pval_adj_dad	expvar_adj_dad
BW.SDS	0.901	5.27e-12	3.29	0.267	0.118	0.139
BL.SDS	0.548	5.91e-06	1.49	0.222	0.163	0.113
BMI.SDS	2.44	1.73e-62	18.1	2.32	2.87e-35	6.09

## Sheet: Table S8
List of genes manually annotated to different mitochondrial functions (plotted in Figure 4F).
GeneName	Function	1_LFD	2_HFD	3_LFD	4_HFD	5_LFD	6_HFD	7_HFD_B	8_HFD_A	9_LFD	10_HFD	11_HFDt	12_HFDi	13_HFDt	14_HFDi
Group	Function	eWAT_F0	eWAT_F0	Gastro_F0	Gastro_F0	Sperm	Sperm	2CE	2CE	Morula	Morula	eWAT	eWAT	Gastro	Gastro
Tfam	TF	55.37	56.077	171.503	150.131	23.642	44.8292	26.7755	24.5294	472.219	461.05	90.8716	106.725	85.8348	115.067
Atf3	TF	16.0878	34.0371	49.7162	46.5548	15.3784	21.0013	10.0612	13.1765	0.258041	2.10859	17.0141	32.4693	2.19752	6.34106
Atf5	TF	59.1719	52.5154	22.9059	39.2261	15.2837	20.0492	214.633	139.882	49.876	40.7714	698.281	852.616	82.4865	44.6527
Atf2	TF	167.855	205.651	236.63	185.988	205.201	228.596	2519.55	2326.53	783.21	772.94	135.54	147.615	35.5821	42.9363
Atf6	TF	170.828	160.476	116.247	132.184	107.263	114.677	92.6531	55.3529	824.862	802.022	58.2119	56.562	24.7621	18.4078
Nrf1	TF	33.0739	33.1424	40.7491	34.9699	22.4782	34.7198	645.327	603.824	565.584	419.602	46.5285	51.4326	11.5474	9.01169
Atf4	TF	93.7381	98.6057	201.634	260.854	140.651	97.8789	969.98	594.882	1177.16	1231.86	2156.86	1824.65	879.841	778.438
Hsp90b1	TF	727.462	719.956	430.531	494.514	758.057	425.258	1136.24	913.765	2632.75	2835.8	678.128	899.75	105.656	109.909
Akap8l	Stress Response	44.7082	44.1662	43.4471	46.213	24.2443	62.8314	184.51	211.588	98.3957	111.565	237.472	209.631	65.1053	42.3957
Prkaca	Stress Response	199.964	141.152	218.565	221.07	57.3583	57.1801	192.347	178.294	32.6585	50.1213	163.403	204.281	88.8761	111.866
Acbd3	Stress Response	104.122	127.345	111.867	99.4243	148.377	106.863	346.122	306.412	650.162	588.838	274.858	303.942	57.9849	47.993
Tspo	Stress Response	305.161	271.047	52.7084	25.3836	6.46439	7.62391	42.5918	46.4706	0.274944	1.28272	1410.26	1496.03	17.1566	21.7752
Cat	ROS	1103.27	1262.25	257.642	344.164	46.1313	17.0808	9.97959	14.1176	328.807	279.087	1679.08	2154.09	122.053	134.82
Sod2	ROS	324.256	317.516	874.445	970.589	152.669	76.4611	617.061	604.706	1072.63	1001.98	278.098	372.241	275.494	428.475
Gpx3	ROS	225.145	245.686	97.7129	240.057	6562.6	3833.09	914.347	1086.06	49.1582	44.1695	8447.32	4155.91	297.728	193.638
Gpx4	ROS	94.0998	35.4082	9.41274	30.0356	26.2861	14.8051	217.429	208.118	112.812	122.574	3.42606	6.52296	0.872158	1.66946
Sod1	ROS	373.895	345.186	158.45	186.684	410.073	330.118	390.612	338.353	1240.53	1307.52	2810.42	2219.51	272.076	254.138
Acss2	TCA Cycle	560.187	70.7341	95.0865	80.1053	27.9412	16.1579	29.449	44.5294	39.6423	41.6148	68.491	72.6828	22.0282	26.8325
Ldhb	TCA Cycle	170.609	136.298	251.754	315.266	396.738	286.372	3698.86	4478.59	90.4026	68.1782	16.937	20.0318	44.5239	31.3473
Pcx	TCA Cycle	1193.77	338.027	63.5981	88.5515	19.7491	9.91801	44.4286	32	6.36518	5.60692	436.206	551.764	20.0644	19.1337
Me2	TCA Cycle	53.097	49.2612	29.8444	15.404	9.71525	28.8905	246.918	229.235	114.667	93.032	14.7038	18.7139	0.704575	1.79387
Grhpr	TCA Cycle	25.296	18.5034	16.0192	27.6561	28.1032	20.7854	14.4082	9.11765	63.0924	84.0869	124.998	116.253	17.0158	10.8287
Ldhd	TCA Cycle	38.8541	17.5151	24.9898	32.0906	494.257	262.213	98.5306	104.824	2.40688	3.87456	153.316	39.1661	22.8776	32.2968
Acly	TCA Cycle	3309.48	223.861	281.094	42.284	499.469	330.501	515.306	422	1424.82	1346.72	110.456	98.0353	8.75759	5.08383
Dlat	TCA Cycle	378	201.624	617.943	606.993	33.2589	36.786	187.735	238.412	941.045	881.674	177.111	228.429	220.395	237.171
Mdh1	TCA Cycle	724.42	468.389	1375.25	1593.54	368.225	233.598	300.245	304.647	242.778	225.395	1426.16	1157.46	917.445	698.082
Cs	TCA Cycle	620.082	376.91	1210.87	1482.3	158.089	88.512	3027.14	1944.24	1633.78	1716.53	191.111	248.879	234.424	292.261
Ogdh	TCA Cycle	512.28	374.159	731.157	1517.56	151.097	86.7441	246.163	218.706	861.183	784.667	479.773	471.333	404.295	292.652
Idh1	TCA Cycle	487.936	419.43	136.486	84.1121	65.0995	53.3122	57.6122	64.4706	821.828	777.869	214.942	216.524	19.9373	27.2957
Pdhb	TCA Cycle	341.781	150.344	375.924	386.223	46.9907	17.267	974.02	982.471	1324.38	1428.27	97.9324	129.603	131.442	187.44
Dld	TCA Cycle	559.237	429.077	960.049	1107.45	80.0766	42.7477	192.735	170.176	1044.49	1090.83	213.103	274.413	173.579	190.124
Suclg2	TCA Cycle	34.9466	30.504	53.4561	73.8507	18.4671	28.3832	804.061	745.529	686.736	689.567	5.94364	9.40707	7.9407	9.95723
Aldh2	TCA Cycle	360.7	267.616	97.4819	143.73	68.4385	53.4398	215.041	125.353	78.2908	88.3174	2019.43	1491.13	118.049	71.6381
Acyp2	TCA Cycle	100.778	107.043	1106.39	809.049	9.19009	4.3141	2.04082	9	54.1219	44.3076	16.4231	25.014	52.591	47.995
Pdha1	TCA Cycle	1131.9	585.83	2379.6	2492.75	105.007	47.2534	229.571	198.765	2230.43	2139.57	1296.46	1125.39	877.51	793.041
Dlst	TCA Cycle	331.794	267.234	433.939	633.241	60.6095	38.4829	374.408	261.941	317.135	422.622	343.652	403.673	219.554	234.668
Aco2	TCA Cycle	395.371	235.966	824.075	1329.84	61.1666	37.9578	474	329.294	720.56	743.1	84.3136	130.004	297.493	306.716
Mdh2	TCA Cycle	353.171	269.42	762.629	1081.79	134.858	38.5761	578.184	621.588	2119.66	2379.38	315.051	428.049	861.65	929.272
Ogdhl	TCA Cycle	1.77155	1.23848	1.85391	3.30644	7.12665	11.5075	56.3265	54.7059	11.7215	30.24	31.1647	2.19762	5.06713	1.69924
Pkm	TCA Cycle	198.964	44.9355	346.07	878.879	113.867	188.805	2635.12	2029.53	342.562	357.368	123.322	120.995	421.839	493.839
Acacb	TCA Cycle	575.166	126.351	196.468	417.766	9.17293	4.8809	211.327	412.118	302.478	337.972	47.3729	91.9061	167.988	117.946
Me1	TCA Cycle	1895.64	291.386	655.942	468.554	15.0521	46.3976	1883.27	1839	637.878	639.627	163.408	206.7	132.882	172.282
Hagh	TCA Cycle	53.1913	51.5445	64.8202	57.0884	3.99758	14.6628	70.2449	76.5882	16.9439	15.5329	80.2265	102.457	39.1227	38.0344
Sucla2	TCA Cycle	298.74	286.465	1123.1	1334.81	26.5297	73.5198	325.449	314.882	1106.53	1065.07	226.839	276.521	496.19	494.285
Ldhc	TCA Cycle	0	0	0	0	129.039	222.581	12.0612	11.3529	15.8555	7.09697	9.80413	0.572628	0	0.320923
Ldha	TCA Cycle	473.291	301.823	1337.71	2028.11	104.211	78.6811	623.592	494.353	154.093	116.929	155.531	242.36	394.117	496.244
Pck2	TCA Cycle	25.7219	23.8388	9.38542	8.93949	70.8995	41.6748	66	38.4118	29.2373	27.7947	96.1718	65.4664	3.39974	2.8936
mt-Ta	mt-tRNA	268.454	134.939	150.932	554.819	1.46121	8.69636	31.8163	39.1176	68.1035	129.701	4.08826	5.33248	12.1414	2.72686
mt-Tc	mt-tRNA	19.5249	5.99718	5.92873	22.5636	6.84275	36.2561	0.0816327	0.529412	396.219	590.477	2.04413	0.263091	0.497647	0
mt-Te	mt-tRNA	2.06391	2.71471	5.19338	8.3471	4.68469	20.6895	16.5918	23.4706	150.708	186.386	0	0.259386	2.07438	0
mt-Tf	mt-tRNA	171.567	75.127	30.2168	179.616	26.2188	110.664	2.89796	6.05882	377.012	350.81	6.64116	5.34608	0.995294	0.811905
mt-Ti	mt-tRNA	362.644	310.596	542.166	1030.99	10.4621	28.9255	19.4694	36.2353	161.34	174.909	34.5256	53.0399	49.1988	63.0658
mt-Tl1	mt-tRNA	546.357	454.817	469.803	1117.51	75.901	290.819	3.46939	6.82353	3781.95	3698.89	11.4924	14.8666	20.2554	26.8987
mt-Tl2	mt-tRNA	56.0184	31.9392	16.5413	60.5714	13.9519	19.1445	1.16327	0.823529	111.933	198.539	14.0527	35.8771	20.6299	14.0412
mt-Tm	mt-tRNA	564.792	185.831	149.233	891.176	23.7845	50.6237	41.0816	122.471	845.243	773.914	124.545	192.251	357.85	240.348
mt-Tn	mt-tRNA	0	0	0	0	1.47858	5.44852	0.0204082	0.0588235	78.498	109.153	0	0	0	0
mt-Tp	mt-tRNA	2080.55	1031.42	540.605	3323.74	42.682	162.56	106.857	189.059	147.08	166.624	46.2893	60.6132	163.579	51.099
mt-Tq	mt-tRNA	224.224	125.563	225.745	559.328	13.8649	53.9047	227.796	502.471	316.152	308.42	104.606	141.271	111.228	52.7777
mt-Tr	mt-tRNA	38.2879	33.0038	5.18595	38.1576	5.61327	19.7925	3.34694	4	198.573	182.235	1.08641	1.66773	2.93061	0
mt-Tt	mt-tRNA	439.128	263.781	81.5739	455.148	5.50127	11.1146	53.9388	93.4706	5.61907	9.95489	17.5425	22.705	22.8662	9.28364
mt-Tv	mt-tRNA	1653.84	1082.79	259.124	1563.94	3.99752	17.1054	1.34694	2.82353	213.325	262.962	49.6299	88.3963	119.346	48.251
Mrpl1	mt-ribosomal gene	50.4776	45.7826	119.203	136.239	24.6054	15.0487	25.6735	24.2353	248.706	246.945	73.7581	94.9839	53.5379	69.6332
Mrpl11	mt-ribosomal gene	35.2657	35.5606	61.4143	74.5507	25.4372	13.5029	12.2857	9.11765	427.633	365.76	99.9927	105.045	38.1553	39.7582
Mrpl12	mt-ribosomal gene	35.5613	24.428	46.4504	67.5603	7.71146	24.744	196.122	203.588	217.646	220.606	159.829	147.679	102.866	88.6438
Mrpl13	mt-ribosomal gene	54.7952	56.7087	109.392	96.921	8.69995	5.71658	104.02	121.529	277.296	282.393	38.049	51.6493	21.5129	34.8292
Mrpl18	mt-ribosomal gene	51.1452	51.133	193.761	202.407	26.2188	14.2942	417.286	467.706	659.126	567.863	77.0225	68.0307	74.7852	71.7116
Mrpl2	mt-ribosomal gene	30.1414	25.0923	61.4671	71.0308	10.4372	7.11304	168.816	166.824	186.327	198.236	80.6916	78.4374	59.7793	57.2575
Mrpl20	mt-ribosomal gene	90.1355	81.8598	61.3836	46.4374	20.8046	15.0557	143.653	140.529	168.993	163.518	122.471	145.513	30.2659	30.1364
Mrpl28	mt-ribosomal gene	34.7835	32.1417	37.6231	45.8837	16.7991	21.2869	127.408	126.176	130.175	108.381	168.406	100.405	37.16	22.6341
Mrpl3	mt-ribosomal gene	57.2652	43.9046	110.543	133.048	21.6539	27.2366	716.143	660.176	370.037	371.273	110.455	141.922	73.4376	68.6612
Mrpl30	mt-ribosomal gene	96.2736	69.5804	147.8	177.971	64.6869	18.6956	40.6327	33.2941	517.777	517.226	80.4555	65.2078	49.99	29.0942
Mrpl33	mt-ribosomal gene	63.6582	67.6972	160.599	150.605	22.9335	11.5504	1.36735	1.64706	182.776	223.794	194.152	206.3	118.765	120.877
Mrpl34	mt-ribosomal gene	23.5807	19.1138	44.7421	44.3704	14.3727	18.4084	218.51	269.588	168.728	159.315	252.157	216.484	105.34	106.637
Mrpl36	mt-ribosomal gene	23.7964	23.4786	58.5653	55.6353	31.5607	9.76262	9.14286	8.35294	342.611	300.385	50.205	56.0322	28.2832	34.9443
Mrpl37	mt-ribosomal gene	39.0709	33.7643	59.9095	92.1536	36.0787	19.0519	153.204	179.529	193.561	217.037	111.945	107.923	73.331	62.3248
Mrpl39	mt-ribosomal gene	37.3	35.7809	64.9088	51.6855	22.752	11.5573	17.8163	18.1765	713.539	691.896	26.5028	23.7487	12.7724	16.2738
Mrpl41	mt-ribosomal gene	20.6947	20.4047	26.3742	19.2293	6.99713	10.0988	118.082	146.412	74.3462	45.0669	82.0128	70.3854	22.8953	18.7148
Mrpl42	mt-ribosomal gene	77.1916	64.0316	382.209	377.881	27.0124	14.3065	67.5714	121.882	346.057	343.62	41.9719	52.4027	98.1086	90.7923
Mrpl43	mt-ribosomal gene	36.5959	32.0591	54.255	63.6165	21.7424	13.7335	119.776	120.471	341.949	338.767	88.6686	94.3915	64.3323	66.672
Mrpl46	mt-ribosomal gene	18.8211	16.8533	28.3865	32.4347	16.1619	3.11071	258.51	246.059	210.427	193.426	64.4604	52.4361	30.7471	29.0419
Mrpl50	mt-ribosomal gene	72.7886	56.0516	143.028	130.404	28.1746	10.5791	158.163	199.059	309.411	271.339	38.4561	44.1328	35.8881	46.0873
Mrpl52	mt-ribosomal gene	32.3543	33.7456	76.1926	59.0264	44.9559	24.8497	2.26531	4.35294	178.209	149.772	127.797	115.632	53.1417	60.1762
Mrpl57	mt-ribosomal gene	35.5215	23.4858	48.7178	55.4821	34.845	18.8031	173.531	174.176	328.409	312.241	39.9878	57.2058	57.6446	47.0481
Mrpl58	mt-ribosomal gene	34.2173	25.749	27.8154	32.1004	11.2962	6.851	7.69388	10.2353	188.653	219.173	118.262	101.546	38.0151	23.2686
Mrpl9	mt-ribosomal gene	25.9087	25.9634	29.2006	36.5181	37.899	15.535	206.102	176.765	327.458	294.097	16.3738	19.8139	10.9551	5.92551
Mrps12	mt-ribosomal gene	8.43616	12.351	12.4844	18.2326	24.2638	6.30263	22.0612	18.4118	98.3219	97.935	208.753	155.528	61.0061	55.2062
Mrps14	mt-ribosomal gene	71.4485	71.7178	157.299	159.427	44.0144	23.1905	486.735	666.059	465.608	401.887	42.3887	48.7886	31.9527	37.5031
Mrps16	mt-ribosomal gene	25.6817	15.6149	61.2846	59.3919	9.80212	4.71931	37.6735	48.1765	44.4055	41.4251	122.046	116.703	42.6906	32.1036
Mrps17	mt-ribosomal gene	60.0029	52.1923	65.8897	73.0231	15.6297	19.0372	79.0204	92	161.281	179.044	91.3456	106.45	46.2231	40.5773
Mrps18a	mt-ribosomal gene	28.6431	21.393	25.3538	43.3665	15.8843	10.4543	12.9184	23.9412	176.848	182.848	68.6124	48.0972	43.7537	33.6732
Mrps27	mt-ribosomal gene	18.9362	14.0774	24.4294	30.2517	8.70948	17.4354	53.5102	43.1176	160.545	176.217	42.4171	52.5006	20.5957	15.2687
Mrps31	mt-ribosomal gene	36.508	30.7345	106.833	91.9606	14.4251	4.38226	7.46939	8.11765	741.424	750.401	47.8859	84.1958	39.4282	49.1761
Mrps5	mt-ribosomal gene	42.2789	38.2728	77.3805	76.0702	11.8907	2.56837	19.2245	12.2353	159.098	200.343	33.6872	47.5221	34.828	39.9619
Mrps6	mt-ribosomal gene	168.053	174.45	35.9019	24.3592	54.9263	38.3892	77.3265	61.3529	140.824	148.435	385.539	581.642	28.8898	31.113
Mrps7	mt-ribosomal gene	52.6405	31.3486	51.6829	65.7888	31.6103	24.511	680.49	634.765	647.607	607.693	138.474	143.772	59.9196	47.7793
Mrps9	mt-ribosomal gene	68.5079	68.7583	118.776	112.267	14.983	9.85523	63.0204	67.7647	247.755	233.744	114.975	123.577	51.4202	40.7547
mt-Nd2	mt-gene	15849.8	13451	52657.4	59284.4	3677.77	17179.9	6025.22	8399.53	108592	101723	16154.1	34052	75150.8	80550
mt-Nd5	mt-gene	18413.5	16645.8	41758.2	53700	15108.3	60660.5	13144.3	11194.5	132568	131184	4385.5	5317.39	8130.67	7530.9
mt-Nd1	mt-gene	19049.4	15112.6	61288	69607.5	15900.9	67032.9	29888.2	32912.9	130392	130347	40913.7	40945.6	93512	108521
mt-Nd4	mt-gene	14713.5	12374.7	41978.4	42447.1	7223.68	31189.1	13954.7	14439.8	68505.8	70133.9	197526	136735	182215	195315
mt-Co1	mt-gene	24071.7	18907.3	64623.7	79987.7	22599.3	86012.9	43135.5	38064.1	121329	119518	1934.59	2069.28	3425.49	3568.89
mt-Cytb	mt-gene	26400.4	21710.9	60712.4	69542.1	15370.5	70379.5	44107.4	76951.4	99147.6	101794	18697.7	23414	39284.9	41139.8
mt-Nd6	mt-gene	1323.76	1308.44	2057.19	1491.59	2899.53	10471.8	696.612	875.941	20457.8	19786	10.4831	12.1749	20.15	28.8355
mt-Nd3	mt-gene	0.564975	0.369056	0	0.400644	8.81932	30.6145	2535.84	2387.29	870.692	828.734	0	0	3.18198	4.62792
Fis1	Mt dynamics	49.7087	43.2143	37.7812	68.8575	30.8284	19.0817	80.0204	87.7059	63.5158	67.2724	194.246	192.79	79.5308	59.9023
Dnm1l	Mt dynamics	239.172	227.654	399.069	405.118	123.355	78.5068	1617.31	1612.35	943.956	944.944	65.5574	84.0812	45.7323	45.0947
Mfn1	Mt dynamics	72.95	69.6551	295.921	439.991	47.9347	20.8649	389.653	415.529	2188.65	2096.54	128.63	108.069	188.035	176.475
Mfn2	Mt dynamics	264.104	201.597	520.935	955.16	54.7806	72.8634	231.347	162.471	250.575	234.776	666.231	719.662	671.215	551.915
Opa1	Mt dynamics	276.583	227.984	515.855	616.02	101.548	37.1291	683.918	460.941	543.797	507.011	306.294	214.884	184.809	166.167
Atpif1	Mt dynamics	46.0913	52.195	48.5698	36.7849	73.9908	56.4939	242.612	336.706	436.279	489.362	284.251	224.195	22.8935	28.2314
Prkn	Mitophagy	24.616	16.9935	56.877	70.7848	45.2769	38.0362	70.898	62.2941	18.5422	19.4384	31.577	22.6252	7.58784	10.0413
Tfeb	Mitophagy	11.2486	7.49466	53.3056	66.671	4.53036	4.93683	17.102	11.0588	141.554	103.336	23.198	28.1217	45.314	28.7349
Pink1	Mitophagy	117.583	121.449	584.5	865.228	98.6245	153.176	12.5714	3.76471	461.67	508.915	514.241	393.57	571.191	557.342
Acadm	FA_Met	475.751	553.043	858.425	932.057	21.8354	34.1717	530.286	435.882	1346.49	1386.79	393.315	617.66	333.747	265.743
Hadh	FA_Met	392.354	381.428	345.851	385.273	68.0504	12.1624	38.898	39.6471	319.865	343.351	499.427	634.094	210.67	227.341
Acaa1a	FA_Met	36.6626	29.1254	14.6886	18.2049	24.887	38.9003	98.1837	71.4118	66.5717	89.8194	192.915	172.632	20.0878	16.3016
Acsl4	FA_Met	158.543	183.315	258.509	215.6	562.956	234.113	96.9796	88.7647	897.971	772.679	82.0878	142.04	25.0351	47.9705
Acadsb	FA_Met	407.717	447.43	626.703	546.977	229.5	133.896	155.49	190.647	76.4398	60.5959	769.726	836.813	123.064	146.943
Hadhb	FA_Met	199.333	163.555	262.474	353.359	16.8226	10.9407	157.837	159.529	328.778	317.135	34.4214	52.4242	47.5303	36.8883
Fads1	FA_Met	154.814	73.6632	25.3885	21.9784	335.109	264.807	33.1429	31.1176	152.639	157.031	194.929	152.961	4.71937	8.07735
Acsl3	FA_Met	34.4251	23.6826	62.6151	35.7014	37.0794	19.4755	620.714	517.529	606.012	516.978	182.95	313.517	85.4455	102.899
Acaca	FA_Met	1871.11	192.203	172.014	52.5463	58.7752	22.4106	36.7143	40	623.373	596.41	154.639	230.228	5.3795	5.85537
Acsl5	FA_Met	93.8443	80.7262	34.9065	19.9825	83.2446	66.3762	4.63265	3.64706	23.1957	22.2794	90.0203	102.673	1.57673	1.8554
Acat1	FA_Met	336.111	331.639	574.558	691.248	51.9323	100.06	1397.24	1427.71	462.481	497.938	260.642	321.755	220.775	280.923
Scd2	FA_Met	2032.66	529.835	232.674	114.626	1072.42	510.582	69.7551	43.6471	2203.23	2326.27	58.9541	20.0424	4.67492	11.3673
Cpt1a	FA_Met	119.718	148.096	37.827	31.7189	96.2611	22.7984	46.6327	39.4118	461.241	443.537	238.589	217.357	20.0479	13.007
Ppt1	FA_Met	146.952	148.37	79.2827	70.3457	106.486	146.417	85.5918	82	86.4246	85.2704	236.962	183.724	11.7098	17.0506
Acadl	FA_Met	286.618	261.515	565.455	895.026	7.12665	14.3073	12.551	8.23529	1209.55	1136.71	1077.17	1341.63	789.66	541.674
Hacd4	FA_Met	63.9586	67.2829	11.4513	12.4644	110.53	53.4993	44.0204	56.4706	1.56385	5.41746	90.9649	92.1474	5.16175	3.63339
Acat2	FA_Met	104.371	40.3382	16.6373	5.76939	224.418	75.0083	105.306	115.118	303.419	316.566	74.2492	83.6556	4.91037	2.69708
Fads2	FA_Met	28.1982	19.2727	6.20095	4.41543	235.035	260.122	17.4898	15.3529	6.99832	18.7353	2.50647	1.09511	0	0.536637
Hacd2	FA_Met	372.737	364.978	65.8274	14.867	90.8841	50.8618	120.837	122.118	327.501	362.817	253.277	289.84	1.66052	2.28153
Hacd3	FA_Met	89.1032	87.1878	64.254	54.9743	103.9	62.328	113.633	98.4706	290.411	229.078	160.837	142.303	21.5631	26.7604
Acox1	FA_Met	1169.99	1395.63	378.882	473.14	131.149	105.336	447.571	470.765	275.094	235.439	570.8	867.374	83.0109	88.0013
Tecr	FA_Met	258.379	120.678	160.74	297.416	285.105	193.041	133.51	166	1254.81	1498.59	389.85	304.041	279.509	211.496
Fasn	FA_Met	15744.8	1189.71	523.599	46.7349	298.144	248.023	122.918	66.9412	912.569	1021.63	1308.22	1439.19	8.43324	7.19862
Acsbg1	FA_Met	0.282488	0.369056	12.0895	6.37892	6.59402	8.84573	5.06122	16	58.676	56.5223	123.09	2.30163	0.206928	0
Elovl6	FA_Met	2272.12	115.11	330.723	28.1584	198.584	91.9008	256.469	191.765	7079.34	6796.24	30.8624	23.7096	1.57673	1.3942
Acox3	FA_Met	63.0452	55.3223	37.4444	42.4821	198.342	80.8772	271.898	158.824	7.42154	6.14016	196.131	145.159	23.8939	24.0759
Elovl5	FA_Met	304.225	263.742	100.907	60.4504	54.0533	63.9406	77	66.4118	395.54	334.573	736.72	556.678	27.1951	23.4532
Scd1	FA_Met	119521	63773	10907.6	1368.26	604.929	396.256	225	201.824	1400.83	1578.64	36908.8	56122.3	164.679	147.309
Acsl1	FA_Met	3986.05	2649.01	737.89	809.463	2391.02	5328.87	431.143	319.471	106.138	70.9516	2044.54	2650.37	409.92	373.952
Scd3	FA_Met	7.44105	1.79647	1.88865	1.20193	44.3311	9.49373	327.265	248.471	326.624	275.876	2.55431	3.33176	0	0
Acsbg2	FA_Met	0	0	0	0	82.418	268.137	2.4898	2.29412	11.0816	1.47856	0.251388	0	0	0
Atp6v0d2	OxPhos	42.8578	23.257	0.965406	0.828996	67.4303	48.04	3.61224	1.17647	0	0	33.5003	72.69	0.290719	0
Atp6v1g3	OxPhos	0	0	0	0	57.341	68.5569	0.0204082	0.0588235	0	0	0.750462	0	0	0
Atp6v1c2	OxPhos	3.47568	2.47696	7.68851	1.60257	39.8696	31.6309	22.2449	10.7647	9.14745	3.74729	6.32142	1.88438	0	0
Atp5f1	OxPhos	#N/A	#N/A	#N/A	#N/A	42.0998	29.3384	195.51	218.882	1342.56	1259.31	219.837	301.733	490.146	579.015
Atp6ap1	OxPhos	185.154	147.18	127.207	190.977	178.877	118.965	27.7143	40.6471	932.065	889.702	1334.98	932.69	130.167	107.161
Atp5k	OxPhos	180.111	135.95	942.845	766.747	24.6208	19.3498	315.959	432.941	483.379	418.579	775.94	843.15	616.721	652.653
Atp5c1	OxPhos	384.429	265.257	968.38	1521.03	137.633	108.274	74.8571	94.7059	2501.54	2366.98	203.414	261.654	217.601	299.705
Atp5g3	OxPhos	565.106	463.429	1238.19	1501.48	126.928	72.5712	57.6939	68.8235	1279.2	1170.94	677.252	883.473	1236.25	1691.28
Atp5j2	OxPhos	128.629	111.319	343.081	430.478	29.4871	41.5262	909.653	636.412	256.851	253.496	310.643	314.233	314.042	344.912
Atp5a1	OxPhos	164.091	87.4896	219.361	599.186	35.6447	22.8342	61.1633	63.5882	1474.18	1514.61	6.35445	16.1368	26.5572	27.4969
Atp6v0a1	OxPhos	419.849	381.912	140.155	218.385	157.227	103.284	258.429	226.588	446.863	431.841	117.795	148.79	38.365	40.3107
Atp6v0d1	OxPhos	146.411	102.826	39.506	68.7671	47.4578	83.4978	44.4898	47.1765	1010.09	897.134	299.176	356.397	30.035	26.1973
Atp5e	OxPhos	181.243	145.536	665.27	697.776	83.7678	48.7188	679.755	862	276.658	242.657	171.94	218.779	377.253	464.969
Atp6v0e	OxPhos	212.516	208.799	66.45	43.1915	94.0454	74.9016	270.755	312.353	446.651	415.509	227.191	284.979	21.937	28.5225
Atp6v1d	OxPhos	104.936	91.985	186.597	200.297	118.831	135.58	153.898	193.647	955.565	881.511	230.897	331.036	168.74	172.189
Atp5h	OxPhos	72.3801	55.4615	366.219	352.196	39.2423	19.6002	880.755	891.941	942.171	889.705	69.8051	78.6156	81.9153	69.2038
Atp6v1b2	OxPhos	174.137	141.5	98.4719	137.126	103.929	53.8241	20.3061	20.0588	646.167	635.731	338.15	427.58	75.9287	86.042
Atp5d	OxPhos	195.385	148.121	235.671	355.779	120.69	77.9255	378.531	314.529	584.348	637.822	499.737	447.996	288.422	239.748
Atp6v1a	OxPhos	402.74	336.994	146.43	99.5967	174.874	144.112	481	379.588	3939.45	3871.25	349.194	445.307	56.7244	57.1192
Atp6v1e1	OxPhos	285.901	244.146	189.449	204.235	44.8949	52.5542	3200.04	2737.71	449.942	458.62	421.917	690.218	163.58	144.708
Atp5b	OxPhos	1490.45	1096.39	2662.44	3800.94	594.183	430.669	290.224	330.412	18595.9	18253.9	590.23	834.52	509.847	676.543
Atp6v1g1	OxPhos	34.2686	29.7659	146.616	152.552	27.4039	11.7197	288.02	218.941	242.165	233.985	5.38563	9.83791	6.46941	7.22508
Atp6v0a2	OxPhos	134.585	102.171	98.7527	131.627	33.5056	53.3072	961.286	1221.53	134.659	191.036	84.0465	102.585	40.7273	32.3564
Atp5g1	OxPhos	4.97956	5.21293	30.5124	47.6094	14.4751	4.38226	744.367	490.059	249.311	325.835	4.18022	3.18872	2.8183	4.02975
Atp6v0c	OxPhos	10.2998	4.53606	2.28112	7.67967	11.2534	6.73229	40.5714	42.4118	392.026	384.537	0.251388	1.46591	0	0.536637
Atp6v0e2	OxPhos	52.1331	43.1628	26.3477	45.8366	20.4667	12.337	168.286	213.471	4.41347	3.2843	200.786	141.336	37.994	33.8836
Cox7b	OxPhos	175.414	146.188	953.116	963.342	61.8697	51.2066	211.102	224.353	250.822	297.633	169.125	208.134	429.218	554.277
Cox6b1	OxPhos	277.38	248.032	499.445	566.193	85.8293	53.7822	336.51	451.059	312.759	290.494	367.165	503.997	351.227	395.49
Cox5b	OxPhos	42.3	27.8621	109.316	118.775	17.5461	8.5845	108.898	128.235	471.719	462.232	52.8268	52.4752	48.0826	32.1248
Cox7a2l	OxPhos	47.9487	52.8107	71.8166	73.6146	124.793	97.441	14.5306	10.3529	828.437	752.41	223.101	121.434	47.5748	24.2982
Cox15	OxPhos	46.8269	34.506	52.6017	59.9178	43.2946	13.8147	38.4898	61.2353	620.567	745.803	23.5892	28.6466	26.328	31.4022
Cox7c	OxPhos	10.4531	9.0685	9.65763	16.0194	11.1491	6.22143	221.673	226.824	1209.09	1244.4	10.5236	10.977	4.9263	1.62381
Cox4i1	OxPhos	561.204	441.233	1066.03	1134.54	446.522	283.469	265.061	290.588	1068.58	978.762	744.628	691.991	346.399	285.133
Cox6a1	OxPhos	415.435	343.801	66.5423	44.2512	96.8553	76.4154	1.69388	3.17647	736.162	681.038	692.907	863.29	38.7505	32.0917
Cox17	OxPhos	52.997	54.6522	229.26	105.776	20.7718	8.80284	2.79592	2.82353	161.882	223.984	25.8332	45.7955	31.1066	37.7817
Cox8c	OxPhos	0	0	0	0	4.14432	5.74724	2392.8	2180.35	0.497312	2.25134	0.251388	0	0	0
Cox8a	OxPhos	257.797	148.079	36.9148	32.2426	110.814	37.6532	474.49	496.941	515.99	498.515	152.71	230.281	13.75	14.1445
Cox7a2	OxPhos	287.663	219.514	436.856	438.569	68.4858	31.5252	142.163	100.235	256.56	273.625	496.751	599.667	266.677	302.497
Cyc1	OxPhos	201.334	135.576	369.296	549.708	54.6606	19.0703	33.6735	26.6471	779.649	824.558	115.473	137.947	126.452	110.842
Sdhd	OxPhos	208.536	151.454	517.401	496.562	62.2058	73.6317	86.0816	142.471	240.229	202.587	1.79644	4.28012	11.5975	18.9636
Uqcr10	OxPhos	205.422	130.036	379.249	509.256	114.592	82.6962	118.429	135.118	456.522	445.491	221.612	274.702	325.476	301.38
Uqcrh	OxPhos	231.908	187.492	547.522	604.036	133.38	66.4369	65.3673	73.4706	506.961	465.261	605.088	576.204	649.681	534.509
Sdhc	OxPhos	242.933	226.952	819.96	789.618	58.277	24.9056	85.6735	74.5294	235.102	273.057	205.137	267.705	234.775	295.68
Uqcrc2	OxPhos	334.13	248.892	920.397	1173.67	86.491	34.6297	206.612	232.647	597.327	581.363	527.467	564.167	737.827	782.013
Uqcrfs1	OxPhos	280.699	237.225	1437.64	1405.01	62.7709	43.5699	34.5918	31.9412	714.803	632.601	249.644	285.207	411.288	578.026
Sdhb	OxPhos	252.25	171.33	741.511	950.428	8.58032	28.3992	617.878	450.588	138.905	162.961	282.582	340.45	1057.1	870.078
Sdha	OxPhos	671.678	481.852	956.649	1417.53	224.865	157.036	89.1224	90.8824	1257.18	1212.17	942.169	1054.11	516.725	563.447
Uqcrq	OxPhos	146.512	116.834	360.354	419.957	77.6831	62.6924	55.3673	72.4118	186.742	182.12	353.945	495.115	452.462	434.315
Ndufa1	OxPhos	83.6297	66.03	201.287	229.719	95.7576	78.0773	542.551	564.706	127.43	117.298	24.7653	56.3343	60.9633	91.869
Ndufab1	OxPhos	81.8306	91.2681	216.667	178.344	17.0909	5.54195	18.2653	33.1765	217.352	289.791	68.4684	79.7085	39.3906	50.2719
Ndufb10	OxPhos	96.4942	75.9478	414.915	444.679	38.8294	23.657	21.898	24	119.405	131.755	94.1325	112.267	173.468	174.766
Ndufa8	OxPhos	82.0499	61.063	291.591	272.511	31.2741	14.8312	79.3673	71.5882	168.558	178.168	38.2953	55.3511	111.374	147.726
Ndufv3	OxPhos	132.197	114.018	150.307	212.626	47.2046	20.9207	87.2653	83.1765	176.628	168.321	909.786	874.978	480.287	443.831
Ndufb3	OxPhos	97.9089	112.209	217.482	194.145	13.3594	36.7556	64.5102	86.2941	203.956	250.036	72.4146	91.7267	63.2048	47.3624
Ndufv2	OxPhos	213.125	163.879	784.344	880.65	69.2078	49.7936	140.571	119.118	266.879	218.574	113.079	134.324	370.737	322.701
Ndufv1	OxPhos	176.756	127.44	266.296	481.97	38.4959	24.1012	55.9388	69.2941	216.413	230.368	563.04	538.657	452.095	330.702
Ndufa6	OxPhos	129.257	100.633	788.605	700.727	52.6459	22.2245	181.571	177.471	127.639	137.986	945.156	848.185	673.702	826.992
Ndufa2	OxPhos	150.396	126.396	424.576	375.844	58.6148	36.2453	12.551	15.6471	154.061	120.296	1420.72	1272.01	507.674	388.507
Ndufb9	OxPhos	234.854	180.901	733.461	804.57	109.835	82.2952	17.3469	20.4706	401.186	409.43	525.653	602.85	566.366	607.573
Ndufc1	OxPhos	143.541	135.94	642.063	563.973	16.9418	9.80012	6.02041	7.94118	272.621	337.91	704.133	610.094	658.07	571.708
Ndufa12	OxPhos	59.7185	46.2326	244.986	284.36	15.1469	11.5328	17.5102	25.4706	537.975	524.083	101.251	123.509	196.22	184.251
Ndufs4	OxPhos	133.353	102.889	334.094	344.309	44.4697	27.3735	115	115.647	225.224	221.768	128.624	154.389	182.916	231.542
Ndufs2	OxPhos	240.291	185.416	586.54	859.099	103.044	61.8873	6.5102	8.76471	508.189	525.658	249.497	316.787	354.405	394.132
Ndufc2	OxPhos	106.338	115.084	359.17	284.924	54.4537	67.1159	5.36735	12.5294	181.336	127.693	196.249	278.641	163.872	210.603
Ndufb4	OxPhos	41.4469	45.2131	241.753	143.007	3.67908	5.21795	54.3469	60.6471	84.0069	77.5162	206.347	253.481	203.843	141.603
Ndufa7	OxPhos	110.91	98.5064	172.153	206.917	61.5601	38.7509	8.81633	9.41176	90.2247	116.027	109.378	166.398	58.2648	63.7296
Ndufa3	OxPhos	152.097	140.102	291.274	320.904	38.5629	16.8258	229.878	262.294	147.25	176.94	289.391	282.145	217.474	181.868
Ndufs8	OxPhos	79.4664	55.842	168.211	216.401	31.6277	42.989	227.429	186.882	187.775	182.169	80.8215	89.252	91.6986	93.854
Twnk	MtDNA repl.	10.8845	9.74018	22.7192	38.5044	18.123	1.12219	166.041	142.235	152.133	143.195	2.8057	7.69167	4.78724	4.38575
Polrmt	MtDNA transcription	15.5007	11.8081	17.9636	24.2965	2.84528	3.35351	56.6735	50.6471	289.437	289.21	24.0874	16.8307	26.6638	19.483
Lrpprc	MtRNA stability	130.436	105.739	252.458	374.589	49.8846	33.5075	47.1837	48.0588	2653.8	2654.66	449.684	244.045	274.629	206.957
Mterf4	MtRNA translation	14.8564	11.1063	14.7053	15.2181	6.22324	11.9442			245.818	243.069	35.696	36.1945	5.43477	5.48018
