# Supplementary material for: Epigenetic inheritance of diet-induced and sperm-borne mitochondrial RNAs
Source: Nature. 2024 Jun 5;630(8017):720–7. doi: 10.1038/s41586-024-07472-3 (PMC11186758; doi:10.1038/s41586-024-07472-3)
Supplement: Supplementary file 3 — Source Data Fig. 1 and Extended Data Figs. 1 and 2. [file 41586_2024_7472_MOESM3_ESM.xlsx]

## Sheet: Figure 1b
Figure 1b - Frequency distribution analysis of the Area Under the Curve of the Intraperitoneal Glucose tolerance test in male offspring of Ctrl bucks and bucks exposed to two weeks of LFD/HFD feeding (eLFD; eHFD) or allowed to recover on chow diet for four weeks (sLFD; sHFD).
CTRL	eLFD	eHFD	sLFD	sHFD
840	699	1006	737	556.5
608	726	745	823	902.5
849.5	872.5	752.5	794	910
686.5	700.5	960.5	755	648
579	726.5	720.5	779.5	754
765	759	609.5	691	706.5
693.5	775.5	623.5	703.5	704
743.5	790	732.5	853	845.5
671.5	788.5	658.5	692.5	532.5
695	876	683.5	833.5	826.5
708	548	983.5	851.5	778.5
829.5	745	671	813	777
733	764.5	971
707	773.5	940.5
792.5	732	941.5
821.5	685.5	747.5
642	748.5	835
801	807	845
870.5	676	773
767	771.5	735
804.5	700	745
546.5	811	609
583	838	644.5
689	816	848
	797.5	760.5
	726.5	1168
	830.5	996
	901.5	733
	914	716.5
	779	698.5
	826	675
	884.5	840.5
	840.5	754.5
	790.5	726.5
	673.5	565.5
	565	703
	862	783.5
	675	1067
	758.5	858
	859.5	941.5
	758.5	801.5
	631	606.5
	804.5	733.5
	750	667
	673	615.5
	848	609.5
	737.5	735.5
	613.5	663.5
	725	611.5
	835	854.5
	574.5	861
	807.5	756.5
	682	728.5
	644.5	657.5
	653	655
	780.5	699.5
	824.5	784.5
	777.5	937
	795	773.5
		736
		1053

## Sheet: Figure 1c
Figure 1c - Intraperitoneal Glucose tolerance test in male offspring of bucks exposed to two weeks of LFD/HFD feeding (eLFD; eHFD) stratified by glucose tolerance
Time (min)	LFD
0	105	103	101	107	86	99	82	80	79	93	103	81	89	88	126	94	92	92	109	94	82	81	83	93	102	91	108	98	101	114	102	87	101	106
15	353	337	410	321	356	356	329	410	444	323	374	273	364	332	335	323	341	356	432	360	383	380	400	464	419	392	353	343	398	453	463	360	404	386
30	392	385	442	393	390	387	438	418	513	462	472	341	403	419	449	423	388	403	391	345	417	347	442	476	451	420	420	387	421	422	420	400	413	460
45
60	223	325	360	286	295	353	355	264	387	334	377	207	287	359	273	298	241	307	279	268	281	285	275	347	254	337	361	315	342	359	380	371	337	391
Time (min)	HFDt
0	127	103	134	118	83	99	88	93	92	97	109	98	76	87	94	94	122
15	303	347	356	304	270	333	331	342	333	327	372	342	410	386	346	338	406
30	416	355	383	357	371	456	356	359	360	433	428	441	362	368	324	352	378
45
60	345	418	249	199	302	208	275	292	284	298	381	302	270	315	204	235	251
Time (min)	HFDi
0	112	120	107	103	98	92	101	103	167	145
15	404	368	417	445	446	422	432	447	514	419
30	531	496	511	488	480	511	429	427	572	536
45
60	449	493	424	393	351	345	287	265	417	357

## Sheet: Figure 1d
Figure 1d - Area Under the Curve of the intraperitoneal Insulin Tolerance Test in male offspring of bucks exposed to two weeks of LFD or HFD feeding (eLFD; eHFD) stratified by glucose tolerance
LFD	HFDt	HFDi
3567.21	2318.71	4873
3362.81	2060.53	5742
4879.78	2048.81	5355
4438.39	4217.34	7143
3691.08	4944.63	5114
2887.99	5200.71	6302
3654.8	2951.89	5019
4030.35	4397.38	5418
2532.63	4015.76	5537
3782.67	3557.81	5221
5462.47	4032.12
3524.09	3404.89
3589.37	3655.68
3923.53	2383.59
5239.15	3107.85
2875.55	3669.96
2898.77	2573.54
3419.43
4677.5
4149.02
3457.52
4420.34
3514.54
3482.92
3705.08
3600.1
3048.85
2881.71
4339.79
4122.64
3093.15
3247.96
1814.46
3274.32

## Sheet: Figure s1c
Extended data figure 1c (Figure s1c) - Motility and Progressive motility of cauda spermatozoa from male mice exposed to two weeks of LFD or HFD feeding (eLFD; eHFD).
Motility (%)
LFD	88	88	80	83	64	76	84
HFD	87	79	81	89	75	69	89
Progressive Motility (%)
LFD	38	36	36	38	36	39	35
HFD	34	37	43	43	39	33	54

## Sheet: Figure s1d
Extended data figure 1d (Figure s1d) - Cleavage rate (%) from IVF done with spermatozoa from male mice exposed to two weeks of LFD or HFD feeding (eLFD; eHFD).
Cleavage Rate (%)
LFD	96.3	70.1	97.1	93.5
HFD	96.4	94.8	96.4	93.8

## Sheet: Figure s1e
Extended data figure 1e (Figure s1e) - Positive IVF rate (%) from IVF done with spermatozoa from male mice exposed to two weeks of LFD or HFD feeding (eLFD; eHFD).
Positive IVF (%)
LFD	65	58.0247	83.5443	72.8814
HFD	77.6699	73.3333	76.8116	74.5098

## Sheet: Figure s2a
Extended data figure 2a (Figure s2a) - Body weight and fat mass of male mice exposed to two weeks of LFD or HFD feeding (eLFD; eHFD)
Body weight (gr) - 6wk
LFD	20.2	20	20.9	19.4	20.5	22.6	21	22.5	21	20.5	21	21.2	20.2	21.1	20.5	20.9	19.6	20.6
HFD	22.6	21.4	22.1	19.3	19.9	20.6	20.6	21.7	22.3	22.3	20.8	21.4	19.9	19.3	20.2	20.6	19.6	19
Body weight (gr) - 8wk
LFD	23.4	26.2	25.1	22.8	24	26.9	25.4	26.8	25.5	23.8	25.9	23.4	25.9	25	23.8	25	25.5	26
HFD	27.8	30	27.1	25.5	25.2	25.6	27.5	26.5	29.1	27.8	25.6	27.2	26.7	25.4	26.6	25.4	26.3	26.1
Fat mass (gr) - 6wk
LFD	4.764	5.281	5.536	4.826	5.112	5.804	5.58	5.172	5.415	4.985	5.162	4.749	4.555	4.529	4.724	5.15	4.947	5.057
HFD	5.318	5.802	5.434	5.454	4.7	4.619	5.085	5.16	5.261	4.887	4.32	5.478	4.981	4.636	4.782	4.67	4.473	4.846
Fat mass (gr) - 8wk
LFD	5.061	5.418	5.302	4.979	5.194	5.932	5.16	5.765	5.401	5.033	5.358	4.649	5.302	4.909	5.16	5.308	5.825	5.969
HFD	6.512	7.313	5.716	5.419	5.019	5.896	7.085	6.191	8.08	6.452	5.812	6.832	5.819	5.928	5.839	7.188	7.099	7.048

## Sheet: Figure s2b
Extended data figure 2b (Figure s2b) - Intraperitoneal Glucose Tolerance test of male mice exposed to two weeks of LFD or HFD feeding (eLFD; eHFD)
Time (min)	LFD
0	101	82	87	76	86	109	93	81	124	111	97
15	435	427	302	350	367	471	312	397	359	372	317
30	462	431	269	349	375	468	396	368	344	422	375
45
60	358	246	197	209	254	270	240	268	201	217	286
75
90
105
120	181	145	135	130	156	141	109	144	132	142	132
Time (min)	HFD
0	102	104	100	90	94	96	84	85	106	107
15	454	476	370	404	426	391	406	423		308
30	528	561	463	523	542	444	487	431	512	381
45
60	466	444	430	364	424	379	360	366	327	252
75
90
105
120	231	182	210	175	191	163	166	165	161	162

## Sheet: Figure s2c
Extended data figure 2c (Figure s2c) - Body weight and fat mass of male mice exposed to two weeks of LFD or HFD feeding and allowed to recover on chow diet for four weeks (sLFD; sHFD)
Body weight (gr)	Diet	Age (wk)
	LFD	6	21.76	20.03	20.83	20.61	23.04	21.37	21.05	22.75
		8	24.17	23.46	22.79	25.16	26.54	23.4	22.88	24.37
	LFD -> Chow	10	25.71	26.5	25.64	27.11	28.76	25.29	24.79	27.3
		12	26.9	27.87	27.47	29.4	31.03	26.48	26.1	29.52
	Diet	Age (wk)
	HFD	6	23.1	21.94	22.93	21.09	23.04	20.9	20.75	21.61
		8	29.03	23.69	26.38	24.06	26.34	25.53	25.47	25.93
	HFD -> Chow	10	28.23	27.99	25.66	23.98	26.99	27.58	24.73	28.97
		12	29.47	29.16	26.79	25	28.85	29.33	25.8	30.42
Fat mass (gr)	Diet	Age (wk)
	LFD	6	3.66216	3.50048	3.2554	3.82324	4.80368	3.93112	3.87575	3.7726
		8	4.67573	3.80802	2.95276	4.65125	5.74867	4.59598	4.08491	4.09997
	LFD -> Chow	10	5.14982	4.54796	3.90631	4.83427	5.03057	5.50921	4.61812	4.47825
		12	6.16994	4.71359	4.56743	5.90424	5.77256	5.65019	5.49601	5.2043
	Diet	Age (wk)
	HFD	6	3.97892	3.91444	3.75106	3.39753	4.16598	3.69911	3.99454	3.61939
		8	8.13103	6.06988	6.33556	5.79798	5.32234	4.96466	6.63463	4.06419
	HFD -> Chow	10	5.37076	5.58894	4.71614	4.59725	4.01912	4.81231	4.68269	5.03336
		12	6.38189	5.99258	5.27498	4.64623	5.50139	6.18546	5.4719	5.29408

## Sheet: Figure s2d
Extended data figure 2d (Figure s2d) - Intraperitoneal Glucose Tolerance test of male mice exposed to two weeks of LFD or HFD feeding and allowed to recover for four weeks on chow diet (sLFD; sHFD)
Time (min)	LFD									Time (min)	LFD -> Chow
0	142	160	134	130	146	196	161	196		0	137	155	132	167	104	100	99	98
15	397	430	255	361	362	360	444	466		15	468	392	444	423	307	391	399	357
30	371	459	366	411	455	378	388	433		30	502	439	465	499	361	388	402	375
45										45
60	260	342	170	259	307	303	282	319		60	373	369	363	338	282	335	278	292
75										75
90										90
105										105
120	153	182	115	149	184	164	190	191		120	209	186	204	227	163	159	168	129
Time (min)	HFD									Time (min)	HFD -> Chow
0	197	175	119	143	160	153	166	175		0	171	193	155	93	114	110
15	533	440	413	481	444	382	387	399		15	503	459	503	514	354	302
30	398	488	495	595	507	451	429	476		30	498	508	500	489	421	291
45										45
60	496	371	396	351	356	310	323	440		60	434	491	399	387	272	239
75										75
90										90
105										105
120	223	174	185	179	182	188	193	224		120	207	211	225	171	154	138

[truncated: 5 more sheets: Figure s2e, Figure s2f, Figure s2h, Figure s2i, Figure s2j]
